# Supplementary material for: Characterization of induced cohesin loop extrusion trajectories in living cells
Source: Nat Genet. 2025 Oct 16;57(11):2785–97. doi: 10.1038/s41588-025-02358-0 (PMC12597828; doi:10.1038/s41588-025-02358-0)
Supplement: Supplementary file 2 — Oligo list. [file 41588_2025_2358_MOESM2_ESM.xlsx]

## Sheet: Oligo
TableS1_Oligo list
Name	Application	Sequence
FSIP2_Fw	Integration site copy number	GGTTGCAATGGAAGTAGATTGGTC
FSIP2_Rv	Integration site copy number	ACGCCCTGTCAGACACAATTG
TetO_Fw	Integration site copy number, ChIP-qPCR	GAGATCCCGAAGAAGTACGTAGAG
TetO_Rv	Integration site copy number, ChIP-qPCR	CGAGAGATCTTCTCCATCCCT
SMC1_negative_Fw	ChIP-qPCR	ATGTGACTCTGGACACTTCCTG
SMC1_negative_Rv	ChIP-qPCR	TGTATGAAGGCAACACCAAGGG
SMC1_positive_Fw	ChIP-qPCR	CAGATCCACCCAGAAGCTGCA
SMC1_positive_Rv	ChIP-qPCR	GAGCCACGGAGGATTGTAAGCA
TetO_4C_Fw	4C-seq	TACACGACGCTCTTCCGATCTNNNNAAGTCCACGCTGTCCAACAGA
TetO_4C_Rv	4C-seq	ACTGGAGTTCAGACGTGTGCTCTTCCGATCGCCGCATAACTTCGTATAGCATAC
RAD21-sgRNA_Fw	RAD21-AID targeting	CACCG﻿ccaaggttccatattatata
RAD21-sgRNA_Rv	RAD21-AID targeting	AAACtatataatatggaaccttggC
CTCF-sgRNA_Fw	CTCF-AID targeting	CACCG﻿ATCACCGGTCCATCATGCTG
CTCF-sgRNA_Rv	CTCF-AID targeting	AAACCAGCATGATGGACCGGTGATC
PDS5A-sgRNA_Fw	PDS5A-AID targeting	CACCG﻿AAAGACAAATTGACTTACAA
PDS5A-sgRNA_Rv	PDS5A-AID targeting	AAACTTGTAAGTCAATTTGTCTTTC
STAG2-sgRNA_Fw	STAG2-AID targeting	CACCG﻿TCTCTCTCTCATTAGGTTCT
STAG2-sgRNA_Rv	STAG2-AID targeting	AAACAGAACCTAATGAGAGAGAGAC
WAPL-sgRNA_Fw	WAPL-AID targeting	CACCGTCACTCTAGAGATAGATTTC
WAPL-sgRNA_Rv	WAPL-AID targeting	AAACGAAATCTATCTCTAGAGTGAC
