# Supplementary material for: Characterization of induced cohesin loop extrusion trajectories in living cells
Source: Nat Genet. 2025 Oct 16;57(11):2785–97. doi: 10.1038/s41588-025-02358-0 (PMC12597828; doi:10.1038/s41588-025-02358-0)
Supplement: Supplementary file 3 — TetO sequences. [file 41588_2025_2358_MOESM3_ESM.xlsx]

## Sheet: Sheet1
Supplmental_table2
TetO_sequence	ccctagaaagatagtctgcgtaaaattgacgcatgcattcttgaaatattgctctctctttctaaatagcgcgaatccgtcgctgtgcatttaggacatctcagtcgccgcttggagctcccgtgaggcgtgcttgtcaatgcggtaagtgtcactgattttgaactataacgaccgcgtgagtcaaaatgacgcatgattatcttttacgtgacttttaagatttaactcatacgataattatattgttatttcatgttctacttacgtgataacttattatatatatattttcttgttatagatgggaattctcgagagatcttctccatcccttgaagagcctttctccttctgcgatcgccttttcctctctacgtacttcttcgggatctcgac…
