# Supplementary material for: Characterization of induced cohesin loop extrusion trajectories in living cells
Source: Nat Genet. 2025 Oct 16;57(11):2785–97. doi: 10.1038/s41588-025-02358-0 (PMC12597828; doi:10.1038/s41588-025-02358-0)
Supplement: Supplementary file 4 — Sequencing read count table. [file 41588_2025_2358_MOESM4_ESM.xlsx]

## Sheet: BrUseq_TACL-OFF_vs_TACL-ON
chrom	start	end	gene_name	gene_id	strand	gene_type	log2FoldChange	baseMean	pvalue	padj
chr10	61901684	62096944	ARID5B	ENSG00000150347.17	+	protein_coding	1.1214	2133.53	9.69956e-87	5.04183e-83
chr4	138164097	138242349	SLC7A11	ENSG00000151012.13	-	protein_coding	0.607333	4045.56	5.56881e-40	1.44733e-36
chr8	115408496	115809673	TRPS1	ENSG00000104447.13	-	protein_coding	0.544046	10854.7	1.37635e-32	2.38476e-29
chrX	132369320	132489968	MBNL3	ENSG00000076770.16	-	protein_coding	0.68456	1218.37	1.60042e-30	2.07975e-27
chr18	56597209	56651600	TXNL1	ENSG00000091164.13	-	protein_coding	0.705235	1726.09	2.14462e-26	2.22955e-23
chr18	47808957	47931146	SMAD2	ENSG00000175387.16	-	protein_coding	0.43731	6246	7.49326e-26	6.49166e-23
chr18	76357682	76495242	ZNF516	ENSG00000101493.11	-	protein_coding	0.577109	1919.2	1.96972e-22	1.46266e-19
chr5	34164698	34244796	ENSG00000290548	ENSG00000290548.1	-	lncRNA	0.436901	2080.3	1.30089e-15	8.45255e-13
chr1	119648411	119744218	PHGDH	ENSG00000092621.13	+	protein_coding	0.432598	1548.11	1.03999e-14	6.00654e-12
chr9	78297125	78330093	PSAT1	ENSG00000135069.14	+	protein_coding	0.396688	2522.76	2.33616e-13	1.21433e-10
chr19	30224891	30713586	ZNF536	ENSG00000198597.10	+	protein_coding	0.320173	4837.51	5.68207e-13	2.68504e-10
chr7	30580533	30634033	GARS1	ENSG00000106105.15	+	protein_coding	0.363892	3446.15	1.96133e-12	8.49585e-10
chr11	95976598	96343195	MAML2	ENSG00000184384.15	-	protein_coding	0.473152	1253.77	2.21317e-12	8.84929e-10
chr3	78597239	79767998	ROBO1	ENSG00000169855.21	-	protein_coding	0.268351	15246.1	6.02521e-11	2.23708e-08
chr11	3000922	3057613	CARS1	ENSG00000110619.18	-	protein_coding	0.426417	1219.81	8.49571e-11	2.76004e-08
chr5	34175822	34218343	GUSBP18	ENSG00000215158.10	-	transcribed_unprocessed_pseudogene	0.405892	1437.03	7.98583e-11	2.76004e-08
chr16	89317046	89418292	ENSG00000288715	ENSG00000288715.1	-	protein_coding	0.370917	3004.51	2.06217e-10	6.30539e-08
chr1	24745382	24844321	CLIC4	ENSG00000169504.15	+	protein_coding	0.285637	4030.73	2.65127e-10	7.65628e-08
chr18	55222185	55664787	TCF4	ENSG00000196628.20	-	protein_coding	0.354624	6851.91	1.07888e-09	2.95159e-07
chr16	89267630	89490561	ANKRD11	ENSG00000167522.17	-	protein_coding	0.304175	6934.69	1.42209e-09	3.69602e-07
chr13	29509414	29595688	SLC7A1	ENSG00000139514.13	-	protein_coding	0.319337	4497.31	1.82041e-09	4.50595e-07
chr9	133761894	133992604	VAV2	ENSG00000160293.17	-	protein_coding	0.347215	3495.85	2.88725e-09	6.82178e-07
chr19	29923644	30016612	URI1	ENSG00000105176.18	+	protein_coding	0.317947	7066.15	2.49499e-08	5.63867e-06
chr4	110045846	110199199	ELOVL6	ENSG00000170522.10	-	protein_coding	0.236235	5951.57	7.10387e-08	1.48838e-05
chr6	44809317	45377953	SUPT3H	ENSG00000196284.18	-	protein_coding	0.213164	13063.5	7.15842e-08	1.48838e-05
chr22	27978014	28679840	TTC28	ENSG00000100154.15	-	protein_coding	0.209324	18480.4	7.71516e-08	1.54244e-05
chr20	51596514	51768390	ATP9A	ENSG00000054793.14	-	protein_coding	0.336788	1500.37	9.8384e-08	1.89407e-05
chr7	1815793	2233243	MAD1L1	ENSG00000002822.16	-	protein_coding	0.302413	2994.72	1.1964e-07	2.22103e-05
chr7	1815804	2242215	ENSG00000286192	ENSG00000286192.1	-	protein_coding	0.269629	3240.9	3.252e-07	5.82892e-05
chr6	100962701	102081622	GRIK2	ENSG00000164418.22	+	protein_coding	0.207737	22394.1	5.05374e-07	8.75645e-05
chr13	31134973	31162388	HSPH1	ENSG00000120694.20	-	protein_coding	-0.288837	2432.38	7.45353e-07	0.000124979
chrX	9463320	9741037	TBL1X	ENSG00000101849.18	+	protein_coding	0.196329	12090.1	9.14256e-07	0.000148509
chr15	88621337	88632281	AEN	ENSG00000181026.15	+	protein_coding	0.258814	2645.32	9.72297e-07	0.000153152
chr5	107376894	107670937	EFNA5	ENSG00000184349.14	-	protein_coding	0.178085	11000	2.55056e-06	0.000389936
chr12	81257975	81759553	PPFIA2	ENSG00000139220.17	-	protein_coding	0.18321	7446.04	2.74988e-06	0.000397102
chr2	239048168	239401654	HDAC4	ENSG00000068024.18	-	protein_coding	0.23944	3451.06	2.75022e-06	0.000397102
chr17	4269259	4366675	UBE2G1	ENSG00000132388.13	-	protein_coding	0.235132	2950.04	2.85259e-06	0.000400751
chr16	29527568	29594966	SMG1P2	ENSG00000205534.6	-	transcribed_unprocessed_pseudogene	0.300537	1225.33	4.26554e-06	0.00056852
chr17	82752042	82945914	TBCD	ENSG00000141556.22	+	protein_coding	0.225683	7102.44	4.21129e-06	0.00056852
chr21	15928296	16646364	MIR99AHG	ENSG00000215386.15	+	lncRNA	0.212862	7156.38	4.54213e-06	0.00059025
chr17	46029916	46225389	KANSL1	ENSG00000120071.15	-	protein_coding	0.195459	9911.7	6.54759e-06	0.000830106
chrX	132217053	132432862	RAP2C-AS1	ENSG00000232160.7	+	lncRNA	0.300148	1229.01	6.92941e-06	0.000857597
chr3	177019340	177228000	TBL1XR1	ENSG00000177565.19	-	protein_coding	0.192315	13009.4	8.77908e-06	0.00106125
chr12	46358188	46372773	SLC38A2	ENSG00000134294.14	-	protein_coding	0.379577	1125.63	1.10593e-05	0.0013065
chr15	56918623	57299281	TCF12	ENSG00000140262.18	+	protein_coding	0.205617	13411.2	1.13915e-05	0.00131584
chr9	33921693	34049388	UBAP2	ENSG00000137073.24	-	protein_coding	0.205282	4753.47	1.22263e-05	0.00138157
chr2	74186172	74217565	MTHFD2	ENSG00000065911.13	+	protein_coding	0.247757	1600.2	1.37583e-05	0.00152153
chr7	97851688	97972985	ENSG00000284707	ENSG00000284707.2	-	lncRNA	0.260639	1449.59	1.40503e-05	0.00152153
chr13	71437966	71867204	DACH1	ENSG00000276644.5	-	protein_coding	0.35211	9215.01	2.30303e-05	0.00244309
chr16	29442917	29613717	ENSG00000288632	ENSG00000288632.1	-	lncRNA	0.235197	2451.07	2.41355e-05	0.00250912
chr10	132537787	132783480	INPP5A	ENSG00000068383.19	+	protein_coding	0.28233	1629.29	2.67975e-05	0.00273125
chr6	125781161	125932034	NCOA7	ENSG00000111912.20	+	protein_coding	0.227335	2179.78	3.24187e-05	0.00317948
chrX	44873188	45112779	KDM6A	ENSG00000147050.18	+	protein_coding	0.209825	11164.3	3.20463e-05	0.00317948
chr9	92210207	92293854	IARS1	ENSG00000196305.19	-	protein_coding	0.17747	7221.9	3.47993e-05	0.00334975
chr1	70411218	70439851	CTH	ENSG00000116761.12	+	protein_coding	0.284477	907.47	4.07362e-05	0.00384994
chr11	15966449	16739591	SOX6	ENSG00000110693.19	-	protein_coding	0.163588	7345.59	4.5515e-05	0.00422477
chr22	17359949	17558151	CECR2	ENSG00000099954.19	+	protein_coding	0.205888	3139.46	4.90158e-05	0.00446989
chr1	226989865	227318492	CDC42BPA	ENSG00000143776.20	-	protein_coding	0.184651	10841.7	5.39409e-05	0.00483422
chr10	62183035	62268844	RTKN2	ENSG00000182010.11	-	protein_coding	0.253421	1199.62	5.62544e-05	0.00495611
chr3	114314500	115147292	ZBTB20	ENSG00000181722.18	-	protein_coding	0.174294	5358.88	6.04396e-05	0.00523609
chr7	110662644	111562517	IMMP2L	ENSG00000184903.10	-	protein_coding	0.193808	8829.3	6.15473e-05	0.00524463
chr7	50590063	50793462	GRB10	ENSG00000106070.20	-	protein_coding	0.218476	7357.74	6.90436e-05	0.00572266
chr2	180967248	181076585	UBE2E3	ENSG00000170035.16	+	protein_coding	0.208286	11745.3	6.93589e-05	0.00572266
chr12	91984976	92142914	LINC01619	ENSG00000257242.9	-	lncRNA	0.279136	972.162	7.508e-05	0.0060979
chr12	46183063	46270017	SLC38A1	ENSG00000111371.16	-	protein_coding	0.155904	8298.66	9.09945e-05	0.00727676
chr20	5114953	5126626	PCNA	ENSG00000132646.11	-	protein_coding	0.27675	891.158	9.40148e-05	0.00740438
chr22	45671798	45845307	ATXN10	ENSG00000130638.18	+	protein_coding	0.173564	6739.94	0.000100091	0.00776524
chr18	74597870	75065671	ZNF407	ENSG00000215421.10	+	protein_coding	0.158389	8847.14	0.000103714	0.00792804
chr8	38996754	39105445	ADAM9	ENSG00000168615.13	+	protein_coding	0.221192	2878.69	0.000118564	0.0088641
chr18	46868640	46875763	ENSG00000289168	ENSG00000289168.1	+	lncRNA	0.214924	2662.01	0.00011937	0.0088641
chr3	33496245	33718356	CLASP2	ENSG00000163539.18	-	protein_coding	0.167392	7293.73	0.000135335	0.00990802
chr17	80544819	80966371	RPTOR	ENSG00000141564.16	+	protein_coding	0.170354	8249.81	0.000141502	0.0102157
chr2	159318979	159616569	BAZ2B	ENSG00000123636.19	-	protein_coding	0.177405	5374.45	0.000148119	0.0105469
chr22	46762617	47175699	TBC1D22A	ENSG00000054611.14	+	protein_coding	0.176147	3958.47	0.000162795	0.0114352
chr9	137618992	137870016	EHMT1	ENSG00000181090.21	+	protein_coding	0.173959	3668.4	0.000167654	0.0116195
chr6	108559835	108684774	FOXO3	ENSG00000118689.15	+	protein_coding	0.200698	4872.96	0.000172677	0.0118102
chr8	15417215	15766649	TUSC3	ENSG00000104723.21	+	protein_coding	0.163476	7538.88	0.000187715	0.012672
chr4	165327667	165343164	MSMO1	ENSG00000052802.13	+	protein_coding	-0.208939	2035.65	0.000213354	0.0137039
chr11	83455012	85628335	DLG2	ENSG00000150672.19	-	protein_coding	0.154223	20311.2	0.000209702	0.0137039
chr1	243488233	243851079	AKT3	ENSG00000117020.19	-	protein_coding	0.146773	5743.31	0.000213547	0.0137039
chr1	32775237	32818031	YARS1	ENSG00000134684.13	-	protein_coding	0.234999	1701	0.000207559	0.0137039
chr9	97983341	98015943	ANP32B	ENSG00000136938.9	+	protein_coding	0.175697	5627.07	0.000227854	0.0144437
chr1	101025844	101090513	DPH5-DT	ENSG00000233184.9	+	lncRNA	-0.228686	1197.75	0.000255669	0.0160117
chr5	79236131	79327211	JMY	ENSG00000152409.9	+	protein_coding	0.221772	3974.95	0.000278416	0.0172287
chr6	37433219	37482827	CMTR1	ENSG00000137200.13	+	protein_coding	0.181814	2665.92	0.00029523	0.0178443
chr6	144285335	144853034	UTRN	ENSG00000152818.20	+	protein_coding	0.179115	13151.3	0.000294365	0.0178443
chr10	112950247	113167678	TCF7L2	ENSG00000148737.18	+	protein_coding	0.175701	6330.79	0.000305122	0.0182302
chrX	131688779	131830862	FIRRE	ENSG00000213468.7	-	lncRNA	0.181233	6847.99	0.000338131	0.0197919
chr1	178094104	178484147	RASAL2	ENSG00000075391.18	+	protein_coding	0.160445	8003.2	0.000338877	0.0197919
chr6	156776020	157210779	ARID1B	ENSG00000049618.25	+	protein_coding	0.156836	20038.7	0.00034366	0.0198483
chr19	4969113	5153598	KDM4B	ENSG00000127663.15	+	protein_coding	0.242875	1170.84	0.000348546	0.0199092
chr4	6909242	7033118	TBC1D14	ENSG00000132405.19	+	protein_coding	0.174863	2955.08	0.000358608	0.0202614
chr12	115957905	116277693	MED13L	ENSG00000123066.9	-	protein_coding	0.173064	17006.7	0.000371436	0.0207605
chr7	120988697	121297442	CPED1	ENSG00000106034.18	+	protein_coding	-0.159874	23078.7	0.00038834	0.0214593
chr4	55395957	55453397	TMEM165	ENSG00000134851.13	+	protein_coding	-0.203543	1656.66	0.000392195	0.0214593
chr5	50665899	50846519	PARP8	ENSG00000151883.19	+	protein_coding	0.212011	2619.51	0.000401042	0.0214893
chr7	30284597	30367689	ZNRF2	ENSG00000180233.11	+	protein_coding	0.213863	3883.13	0.00040023	0.0214893
chr1	108560089	108644900	EEIG2	ENSG00000162636.16	+	protein_coding	0.172602	3905.59	0.000405146	0.0214893
chr9	125747345	125967377	PBX3	ENSG00000167081.18	+	protein_coding	0.142604	11757	0.000415611	0.0218217
chr6	104936616	105083332	LIN28B	ENSG00000187772.8	+	protein_coding	0.180014	6795.22	0.000438742	0.0228058
chr14	100333790	100376805	WARS1	ENSG00000140105.18	-	protein_coding	0.21493	1485.7	0.000471694	0.0240379
chr11	20387558	20509338	PRMT3	ENSG00000185238.13	+	protein_coding	0.199457	5747.1	0.000470514	0.0240379
chr6	15246069	15522042	JARID2	ENSG00000008083.14	+	protein_coding	0.184685	5700.34	0.000486695	0.0245255
chr21	15729982	15880064	USP25	ENSG00000155313.16	+	protein_coding	0.192771	10668.6	0.000490699	0.0245255
chr5	33440696	33468091	TARS1	ENSG00000113407.14	+	protein_coding	0.182185	2241.91	0.000513239	0.0254078
chr2	120735623	120992653	GLI2	ENSG00000074047.22	+	protein_coding	0.167421	3456.26	0.000531984	0.0260873
chr2	77652025	78290469	ENSG00000227088	ENSG00000227088.2	-	lncRNA	0.233327	2712.73	0.000565925	0.0274923
chr10	126905409	127452517	DOCK1	ENSG00000150760.13	+	protein_coding	0.173893	4122.85	0.000572732	0.0275654
chr20	21303331	21389825	XRN2	ENSG00000088930.8	+	protein_coding	0.144789	6158.38	0.000579904	0.0276545
chr6	31828834	31839719	ENSG00000285565	ENSG00000285565.1	+	lncRNA	-0.253365	887.263	0.000598318	0.0282296
chr9	137605744	137711018	ENSG00000283411	ENSG00000283411.1	+	lncRNA	0.193928	1802.06	0.000602826	0.0282296
chr10	124619292	124744378	FAM53B	ENSG00000189319.14	-	protein_coding	0.165512	3561	0.000652622	0.0297573
chr15	68054309	68198603	PIAS1	ENSG00000033800.14	+	protein_coding	0.150529	8899.57	0.000651243	0.0297573
chr12	24810024	24949101	BCAT1	ENSG00000060982.15	-	protein_coding	0.126811	9040.17	0.000648642	0.0297573
chr4	20251905	20620561	SLIT2	ENSG00000145147.20	+	protein_coding	0.142341	4263.64	0.00068846	0.0311184
chr6	111660332	111873452	FYN	ENSG00000010810.18	-	protein_coding	0.233767	1361.52	0.000767889	0.0340875
chr7	107201372	107564261	COG5	ENSG00000164597.15	-	protein_coding	0.140154	7754.35	0.000763617	0.0340875
chr5	43287470	43313512	HMGCS1	ENSG00000112972.15	-	protein_coding	-0.180999	3028.33	0.000773822	0.0340875
chr3	197042560	197299330	DLG1	ENSG00000075711.21	-	protein_coding	0.164376	14586.7	0.000787639	0.0344046
chr3	66133610	66388116	SLC25A26	ENSG00000144741.19	+	protein_coding	0.170974	2729.75	0.000866936	0.0372424
chr12	28133249	28581511	CCDC91	ENSG00000123106.11	+	protein_coding	0.145989	7303.67	0.000864882	0.0372424
chr1	184051651	184123978	TSEN15	ENSG00000198860.14	+	protein_coding	0.185819	1754.62	0.000891723	0.0379933
chr11	45929319	46121454	PHF21A	ENSG00000135365.17	-	protein_coding	0.16891	2688.36	0.000923225	0.0390156
chr20	53567071	53609907	ZNF217	ENSG00000171940.14	-	protein_coding	0.27612	1255.96	0.000931363	0.0390421
chr1	164555584	164899296	PBX1	ENSG00000185630.20	+	protein_coding	0.133926	5499.66	0.000985926	0.0409987
chr10	274201	689668	DIP2C	ENSG00000151240.18	-	protein_coding	0.190449	3170.23	0.0010558	0.0435558
chr7	77798773	77957503	PHTF2	ENSG00000006576.17	+	protein_coding	0.153487	4349.04	0.00107949	0.0441828
chr18	26226445	26391685	TAF4B	ENSG00000141384.13	+	protein_coding	0.158522	5370.71	0.00111789	0.0453968
chr21	37365573	37526358	DYRK1A	ENSG00000157540.22	+	protein_coding	0.168489	14712.7	0.0011285	0.0454726
chr8	120535745	120813273	SNTB1	ENSG00000172164.15	-	protein_coding	0.172152	3383.1	0.00114209	0.045666
chr7	94907202	95296415	PPP1R9A	ENSG00000158528.12	+	protein_coding	0.119174	13496.5	0.00118588	0.047055
chr11	90200429	90223077	CHORDC1	ENSG00000110172.12	-	protein_coding	-0.169614	1995.58	0.00121059	0.047313
chr4	101023409	101348278	PPP3CA	ENSG00000138814.17	-	protein_coding	0.171686	7815.3	0.00120954	0.047313
chr1	237042184	237833988	RYR2	ENSG00000198626.18	+	protein_coding	0.20807	1143.72	0.00124258	0.0478438
chr4	61200326	62078335	ADGRL3	ENSG00000150471.17	+	protein_coding	0.160019	3564.98	0.001236	0.0478438
chr1	186828949	186988981	PLA2G4A	ENSG00000116711.10	+	protein_coding	0.203816	1585.74	0.0012623	0.048246
chr10	21524646	21743630	MLLT10	ENSG00000078403.17	+	protein_coding	0.16341	12565.2	0.00128669	0.0487937
chr17	16438767	16480249	SNHG29	ENSG00000175061.20	+	lncRNA	-0.154095	3000.29	0.00129541	0.0487937
chr9	3218297	3526004	RFX3	ENSG00000080298.16	-	protein_coding	0.148719	3174.36	0.00135135	0.0505345
chr3	191329085	191398659	CCDC50	ENSG00000152492.15	+	protein_coding	0.176466	2374.32	0.00144095	0.0524042
chr6	63572472	63583587	ENSG00000285976	ENSG00000285976.2	+	protein_coding	0.201915	1344.19	0.00144158	0.0524042
chr1	100989623	101026088	DPH5	ENSG00000117543.22	-	protein_coding	-0.201196	1333.55	0.00144167	0.0524042
chr6	63521746	63583588	PTP4A1	ENSG00000112245.13	+	protein_coding	0.201662	1344.97	0.00141829	0.0524042
chr12	23529504	24562544	SOX5	ENSG00000134532.20	-	protein_coding	0.133153	5909.32	0.00151855	0.0548153
chr1	89821014	89936611	LRRC8D	ENSG00000171492.14	+	protein_coding	0.13906	3803.6	0.00156827	0.0555325
chr9	126805006	126838210	ZBTB43	ENSG00000169155.10	+	protein_coding	0.16902	3288.99	0.00156077	0.0555325
chr7	26667068	26995239	SKAP2	ENSG00000005020.13	-	protein_coding	0.136277	5506.32	0.00157771	0.0555325
chr10	89579497	89645242	PANK1	ENSG00000152782.19	-	protein_coding	-0.234853	1091.53	0.00158115	0.0555325
chr3	107522936	107811339	BBX	ENSG00000114439.19	+	protein_coding	0.17368	9659.2	0.00160569	0.0560158
chr1	175944831	176207286	COP1	ENSG00000143207.21	-	protein_coding	0.141959	12509.3	0.00166657	0.0577522
chr7	24573268	24694193	PALS2	ENSG00000105926.16	+	protein_coding	0.145847	4974.18	0.00168956	0.0579856
chr3	23203020	23591794	UBE2E2	ENSG00000182247.11	+	protein_coding	0.119508	10621.8	0.00169562	0.0579856
chr5	160061801	160119450	PWWP2A	ENSG00000170234.13	-	protein_coding	-0.207599	1012.45	0.00177247	0.0602176
chr18	56651343	57029811	WDR7	ENSG00000091157.15	+	protein_coding	0.149217	6570.25	0.00185062	0.0618267
chr14	99500190	99604207	CCDC85C	ENSG00000205476.9	-	protein_coding	0.190231	2148.93	0.00185552	0.0618267
chr12	64404392	64451125	XPOT	ENSG00000184575.12	+	protein_coding	0.168935	2516.77	0.00185409	0.0618267
chr8	124998497	125022283	SQLE	ENSG00000104549.12	+	protein_coding	-0.178312	1915.42	0.00187012	0.0619166
chr3	47585269	47782106	SMARCC1	ENSG00000173473.11	-	protein_coding	0.132597	7489.94	0.00190406	0.0625485
chr16	21446683	21520444	ENSG00000291073	ENSG00000291073.1	-	lncRNA	0.176508	3055.19	0.00191328	0.0625485
chr18	23197144	23437961	TMEM241	ENSG00000134490.14	-	protein_coding	-0.176164	1564.31	0.0020011	0.0636797
chr15	84527196	84571216	UBE2Q2P1	ENSG00000291027.1	-	lncRNA	0.185063	1525.6	0.00199314	0.0636797
chr6	37819727	38154624	ZFAND3	ENSG00000156639.12	+	protein_coding	0.143718	11272.5	0.00199268	0.0636797
chr3	33388336	33441371	UBP1	ENSG00000153560.12	-	protein_coding	0.152306	2662.44	0.00200913	0.0636797
chr12	124324415	124567612	NCOR2	ENSG00000196498.15	-	protein_coding	0.178455	2263.43	0.00199861	0.0636797
chr16	14435700	14632728	PARN	ENSG00000140694.18	-	protein_coding	0.132835	5238.93	0.00218746	0.0686708
chr3	152243828	152465780	MBNL1	ENSG00000152601.18	+	protein_coding	0.131281	15748.2	0.00219303	0.0686708
chr7	69598296	70793506	AUTS2	ENSG00000158321.19	+	protein_coding	0.120185	26328.6	0.00223684	0.0693914
chr20	47501887	47656877	NCOA3	ENSG00000124151.19	+	protein_coding	0.162576	3112.45	0.00224274	0.0693914
chr6	143536845	143831185	PHACTR2	ENSG00000112419.15	+	protein_coding	-0.178647	1429.73	0.00228066	0.0701473
chr8	63687179	64369176	LINC01414	ENSG00000253554.7	-	lncRNA	0.149977	3328.26	0.00240126	0.0734221
chr20	61953469	62065881	TAF4	ENSG00000130699.20	-	protein_coding	0.20362	1479.98	0.00246413	0.0747413
chr15	57953424	58497866	ALDH1A2	ENSG00000128918.15	-	protein_coding	0.173102	3819.32	0.00247316	0.0747413
chr14	60734742	60969965	MNAT1	ENSG00000020426.11	+	protein_coding	0.122216	6568.45	0.00249322	0.0749118
chr7	12330885	12403941	VWDE	ENSG00000146530.15	-	protein_coding	0.169505	1980.55	0.00254484	0.0756046
chr3	16265160	16350299	OXNAD1	ENSG00000154814.14	+	protein_coding	-0.168438	2997.08	0.00254536	0.0756046
chr7	996986	1138260	C7orf50	ENSG00000146540.15	-	protein_coding	0.204281	1645.54	0.0025797	0.075697
chr15	84526781	84570700	UBE2Q2P1	ENSG00000189136.10	-	transcribed_unprocessed_pseudogene	0.180333	1537.07	0.00260278	0.075697
chr14	99169287	99272197	BCL11B	ENSG00000127152.18	-	protein_coding	0.218158	1051.44	0.00260345	0.075697
chr3	129647792	129893711	TMCC1	ENSG00000172765.19	-	protein_coding	0.141435	4250.34	0.00260673	0.075697
chr5	118836074	118988547	DTWD2	ENSG00000169570.10	-	protein_coding	0.16681	1661.85	0.00265822	0.0767636
chr18	62715541	62980433	PHLPP1	ENSG00000081913.14	+	protein_coding	0.133604	7162.99	0.00268043	0.0769772
chr8	107249482	107498055	ANGPT1	ENSG00000154188.10	-	protein_coding	0.146118	4230.26	0.00277267	0.0791888
chr11	63573195	63616883	PLAAT3	ENSG00000176485.14	-	protein_coding	0.17894	1389.78	0.00281377	0.0799234
chrX	77504880	77786233	ATRX	ENSG00000085224.23	-	protein_coding	0.131043	16203.7	0.00287866	0.0804476
chr3	15667236	15859771	ANKRD28	ENSG00000206560.12	-	protein_coding	0.157084	6780.98	0.00286132	0.0804476
chr5	177131830	177300213	NSD1	ENSG00000165671.22	+	protein_coding	0.124403	5173.4	0.00286656	0.0804476
chr4	73073376	73258798	ANKRD17	ENSG00000132466.20	-	protein_coding	0.119357	14391.3	0.00289427	0.0804515
chr16	66614750	66696743	CMTM4	ENSG00000183723.13	-	protein_coding	0.143371	3050.97	0.00294282	0.0805094
chr1	30931506	31065991	PUM1	ENSG00000134644.16	-	protein_coding	0.138266	8963.35	0.00291958	0.0805094
chr4	48341529	48426201	SLAIN2	ENSG00000109171.15	+	protein_coding	0.136776	18750.5	0.00293486	0.0805094
chr5	36876769	37066413	NIPBL	ENSG00000164190.19	+	protein_coding	0.140448	8647.86	0.00297228	0.0808896
chr4	152320544	152536092	FBXW7	ENSG00000109670.17	-	protein_coding	0.139112	10617	0.00305436	0.082262
chr20	50510321	50585241	PTPN1	ENSG00000196396.10	+	protein_coding	0.173764	1487.65	0.00305308	0.082262
chr18	21650901	21704780	ABHD3	ENSG00000158201.10	-	protein_coding	-0.21501	1084.86	0.00310624	0.0828011
chr14	65410592	65744121	FUT8	ENSG00000033170.17	+	protein_coding	0.147084	10000.6	0.00309487	0.0828011
chr6	34792083	34877514	BLTP3A	ENSG00000065060.18	+	protein_coding	0.139462	2995.13	0.00313376	0.0831087
chr17	68511780	68551319	PRKAR1A	ENSG00000108946.17	+	protein_coding	-0.22016	1138.54	0.00318329	0.0839935
chr22	29883169	30030868	MTMR3	ENSG00000100330.16	+	protein_coding	0.15092	3978.53	0.00323422	0.0843305
chr10	74824927	75032624	KAT6B	ENSG00000156650.14	+	protein_coding	0.142433	3290.09	0.0032924	0.0843305
chr6	110982015	111028263	RPF2	ENSG00000197498.13	+	protein_coding	-0.169206	1538.94	0.00326858	0.0843305
chr10	124617080	124791727	ENSG00000258539	ENSG00000258539.1	-	protein_coding	0.127911	5687.1	0.0032934	0.0843305
chr1	90915298	91022272	ZNF644	ENSG00000122482.22	-	protein_coding	0.152974	9621.33	0.00329236	0.0843305
chr14	85530144	85654428	FLRT2	ENSG00000185070.12	+	protein_coding	-0.17419	1494.2	0.00327545	0.0843305
chr12	68808177	68845544	MDM2	ENSG00000135679.27	+	protein_coding	0.166171	3476.96	0.00334305	0.0851822
chr7	105876796	106036432	CDHR3	ENSG00000128536.16	+	protein_coding	-0.178897	1549.83	0.00342231	0.0867765
chr3	168249522	168830599	EGFEM1P	ENSG00000206120.11	+	transcribed_unitary_pseudogene	0.134784	4763.76	0.00353061	0.0888419
chr6	44387706	44450425	CDC5L	ENSG00000096401.8	+	protein_coding	0.174389	2635.33	0.00353795	0.0888419
chr7	16087525	16502504	CRPPA	ENSG00000214960.11	-	protein_coding	0.152222	2780.39	0.00359377	0.0898097
chr2	105357712	105438513	FHL2	ENSG00000115641.19	-	protein_coding	-0.203952	999.334	0.00363299	0.0903553
chr10	124984317	125161170	CTBP2	ENSG00000175029.17	-	protein_coding	0.146311	7885.75	0.00375092	0.0928443
chr9	33817160	33920399	UBE2R2	ENSG00000107341.5	+	protein_coding	0.141217	3088.29	0.00377643	0.0930326
chr12	38646822	38907430	CPNE8	ENSG00000139117.14	-	protein_coding	0.155065	3489.61	0.00387567	0.095027
chr2	28894667	28948219	WDR43	ENSG00000163811.12	+	protein_coding	0.128536	8170.34	0.00393357	0.0959939
chr7	130791264	131110176	LINC-PINT	ENSG00000231721.8	-	lncRNA	0.142996	4348.74	0.00403387	0.0979816
chr11	117144284	117176894	PAFAH1B2	ENSG00000168092.14	+	protein_coding	-0.168296	1415.6	0.00409179	0.0989262
chr6	4706159	4955551	CDYL	ENSG00000153046.18	+	protein_coding	0.143429	7359.82	0.004135	0.099508
chr5	31193686	31329146	CDH6	ENSG00000113361.13	+	protein_coding	-0.119486	9653.54	0.00417647	0.100043
chr13	32586452	32778019	PDS5B	ENSG00000083642.19	+	protein_coding	0.146638	10314.6	0.0042353	0.100987
chr8	38030534	38060365	EIF4EBP1	ENSG00000187840.5	+	protein_coding	0.187208	1050.99	0.0043273	0.102709
chr9	114155537	114312511	COL27A1	ENSG00000196739.15	+	protein_coding	-0.149479	2172.39	0.00443275	0.104734
chr17	62966235	63427703	TANC2	ENSG00000170921.16	+	protein_coding	0.134317	14717.5	0.00451104	0.106101
chr15	61852389	62060473	VPS13C	ENSG00000129003.19	-	protein_coding	0.119408	7148.33	0.00454423	0.1064
chr3	195274745	195443044	ACAP2	ENSG00000114331.16	-	protein_coding	0.150674	2812.09	0.00474359	0.11057
chr4	118278703	118285316	SNHG8	ENSG00000269893.10	+	lncRNA	-0.20691	1248.47	0.00479305	0.11095
chr1	23964347	23980927	SRSF10	ENSG00000188529.15	-	protein_coding	0.13214	3990.9	0.00480259	0.11095
chr10	121478332	121598458	FGFR2	ENSG00000066468.24	-	protein_coding	0.147713	3802.11	0.00487017	0.112014
chr13	28138506	28295335	PAN3	ENSG00000152520.14	+	protein_coding	0.124341	5359.19	0.00496468	0.113685
chr1	75786197	75795086	RABGGTB	ENSG00000137955.16	+	protein_coding	-0.15885	3021.43	0.0049894	0.11375
chr9	37120574	37358149	ZCCHC7	ENSG00000147905.18	+	protein_coding	0.124092	7760.93	0.00506164	0.114893
chr9	14081843	14398983	NFIB	ENSG00000147862.18	-	protein_coding	0.119656	8706.94	0.00519546	0.117417
chr12	19404045	19720801	AEBP2	ENSG00000139154.16	+	protein_coding	0.128606	7690.51	0.00526925	0.117765
chr3	168008689	168095924	GOLIM4	ENSG00000173905.9	-	protein_coding	0.138178	6233.26	0.00528164	0.117765
chr9	33025273	33039907	DNAJA1	ENSG00000086061.16	+	protein_coding	-0.216098	1206.9	0.00529437	0.117765
chr11	87037844	87328824	TMEM135	ENSG00000166575.17	+	protein_coding	0.139136	9214.92	0.00530144	0.117765
chrX	96684712	97604997	DIAPH2	ENSG00000147202.19	+	protein_coding	0.106084	16948.7	0.00535244	0.11789
chr15	78167468	78245688	ACSBG1	ENSG00000103740.10	-	protein_coding	-0.178408	1962.36	0.00533416	0.11789
chr3	50674927	51384198	DOCK3	ENSG00000088538.13	+	protein_coding	0.119854	9476.63	0.00539585	0.117942
chr2	101696850	101894690	MAP4K4	ENSG00000071054.17	+	protein_coding	0.135163	6735.37	0.0054002	0.117942
chr3	172750682	172821474	ECT2	ENSG00000114346.14	+	protein_coding	0.138579	5124.02	0.0055149	0.119943
chr2	147844517	147930826	ACVR2A	ENSG00000121989.15	+	protein_coding	0.172	2604.23	0.00554217	0.120034
chr2	231961245	232344350	DIS3L2	ENSG00000144535.20	+	protein_coding	0.12722	6565.11	0.0055766	0.120279
chr12	79773563	79935460	PPP1R12A	ENSG00000058272.19	-	protein_coding	0.138331	8038.58	0.0057927	0.124015
chr11	65422774	65445540	NEAT1	ENSG00000245532.11	+	lncRNA	0.172266	2891.71	0.00579755	0.124015
chr10	124917143	124942881	ENSG00000249456	ENSG00000249456.1	+	lncRNA	0.173499	1577.69	0.00587189	0.12458
chr15	55180806	55197049	RSL24D1	ENSG00000137876.11	-	protein_coding	0.204215	1060.97	0.00586141	0.12458
chr8	144529179	144685846	ARHGAP39	ENSG00000147799.12	-	protein_coding	0.195551	1421.97	0.00591627	0.125011
chrX	41085445	41236579	USP9X	ENSG00000124486.15	+	protein_coding	0.126255	14812.9	0.00601961	0.12668
chr6	88609897	88963618	RNGTT	ENSG00000111880.16	-	protein_coding	0.143965	11127	0.00610247	0.127073
chr21	14961235	15065936	NRIP1	ENSG00000180530.11	-	protein_coding	0.186051	1772.62	0.0060895	0.127073
chr7	17790761	17940501	SNX13	ENSG00000071189.21	-	protein_coding	0.147839	5622.77	0.00611161	0.127073
chr10	26697701	26746798	PDSS1	ENSG00000148459.16	+	protein_coding	-0.133953	2768.54	0.00627832	0.127702
chr5	60866454	60945073	ERCC8	ENSG00000049167.16	-	protein_coding	-0.147968	1950.96	0.00636019	0.127702
chr20	34088309	34112243	EIF2S2	ENSG00000125977.7	-	protein_coding	0.186436	1466.57	0.00640825	0.127702
chr11	103109410	103479863	DYNC2H1	ENSG00000187240.17	+	protein_coding	0.120727	5717.74	0.00630103	0.127702
chr14	56813183	57152177	OTX2-AS1	ENSG00000248550.4	+	lncRNA	0.126155	3125.92	0.00635818	0.127702
chr10	74151202	74709963	ADK	ENSG00000156110.15	+	protein_coding	0.118648	14857.9	0.00643671	0.127702
chr15	83447228	83618743	SH3GL3	ENSG00000140600.17	+	protein_coding	0.134253	2608.82	0.00642082	0.127702
chr1	219968600	220046530	EPRS1	ENSG00000136628.18	-	protein_coding	0.160013	2364.41	0.00642804	0.127702
chr5	78000522	78294762	AP3B1	ENSG00000132842.15	-	protein_coding	0.151066	10084.2	0.00629839	0.127702
chr16	3725054	3880713	CREBBP	ENSG00000005339.15	-	protein_coding	0.118626	6311.43	0.00627664	0.127702
chr20	41402083	41618384	CHD6	ENSG00000124177.16	-	protein_coding	0.128001	5982.63	0.00621259	0.127702
chrX	15384799	15493564	PIR	ENSG00000087842.11	-	protein_coding	-0.16962	1995.27	0.00624686	0.127702
chr8	2935353	4994972	CSMD1	ENSG00000183117.20	-	protein_coding	-0.169672	1344.22	0.00656697	0.129791
chr9	136206333	136245812	QSOX2	ENSG00000165661.18	-	protein_coding	0.191842	881.24	0.00663702	0.130186
chr10	124942123	124988189	ZRANB1	ENSG00000019995.6	+	protein_coding	0.151201	2066.42	0.00662974	0.130186
chr12	12116025	12267044	LRP6	ENSG00000070018.9	-	protein_coding	0.138404	16645.6	0.00671932	0.131305
chr5	16661907	16936288	MYO10	ENSG00000145555.15	-	protein_coding	0.110508	8741.44	0.0069539	0.13538
chr7	83363238	83649139	SEMA3E	ENSG00000170381.15	-	protein_coding	0.129088	3666.92	0.00700512	0.135868
chr6	157381133	157678157	ZDHHC14	ENSG00000175048.17	+	protein_coding	-0.168911	1237.34	0.0073715	0.141391
chr10	45454585	45594906	MARCHF8	ENSG00000165406.16	-	protein_coding	0.16707	1956.83	0.00732124	0.141391
chr16	84699986	84779922	USP10	ENSG00000103194.16	+	protein_coding	0.115286	4482.93	0.00737026	0.141391
chr2	45388680	45612165	SRBD1	ENSG00000068784.13	-	protein_coding	0.130582	8894.1	0.00745729	0.142447
chr2	63119559	63827843	WDPCP	ENSG00000143951.16	-	protein_coding	0.118166	5511.86	0.00748137	0.142447
chr6	3585101	3720081	ENSG00000228793	ENSG00000228793.3	-	lncRNA	-0.121751	13362.2	0.00751895	0.142641
chr8	80485619	80526265	ZBTB10	ENSG00000205189.13	+	protein_coding	0.185875	1391.27	0.00765574	0.144707
chr11	120336413	120489937	ARHGEF12	ENSG00000196914.9	+	protein_coding	0.114449	6771.07	0.00768656	0.144764
chrX	123960212	124422664	STAG2	ENSG00000101972.20	+	protein_coding	0.135866	10457.2	0.00781018	0.146561
chr18	12991362	13125052	CEP192	ENSG00000101639.19	+	protein_coding	0.12182	6151.6	0.00801568	0.149339
chr15	72474330	72602987	ARIH1	ENSG00000166233.15	+	protein_coding	0.109494	11799	0.00799308	0.149339
chr18	31498177	31549008	DSG2	ENSG00000046604.14	+	protein_coding	-0.157845	1421.44	0.00810673	0.14996
chrX	133300103	133415489	GPC4	ENSG00000076716.9	-	protein_coding	0.135203	14650	0.00807832	0.14996
chr12	76351797	76559809	OSBPL8	ENSG00000091039.17	-	protein_coding	0.13599	5722.35	0.00837186	0.154315
chr5	120464300	120687332	PRR16	ENSG00000184838.15	+	protein_coding	0.148246	1635.45	0.00842917	0.154649
chr4	15469865	15601552	CC2D2A	ENSG00000048342.18	+	protein_coding	-0.184157	982.776	0.00847922	0.154649
chr4	97334635	97633823	ENSG00000254044	ENSG00000254044.5	-	lncRNA	0.225922	1037.82	0.0084603	0.154649
chr9	131432759	131446473	ENSG00000288841	ENSG00000288841.1	+	protein_coding	0.19032	938.248	0.0087362	0.158779
chr4	44173903	44448809	KCTD8	ENSG00000183783.7	-	protein_coding	0.110067	5736.93	0.00879142	0.159226
chr8	70109782	70403808	NCOA2	ENSG00000140396.13	-	protein_coding	0.12559	10010	0.00886184	0.159944
chr8	88032011	88328025	MMP16	ENSG00000156103.16	-	protein_coding	0.127635	5161.22	0.00905565	0.16042
chr8	28890395	29064764	HMBOX1	ENSG00000147421.18	+	protein_coding	0.107924	6163.38	0.00904657	0.16042
chrX	73563197	73687111	CHIC1	ENSG00000204116.12	+	protein_coding	0.119962	4929.38	0.00902095	0.16042
chr7	91940840	92110673	AKAP9	ENSG00000127914.19	+	protein_coding	0.115648	4231.94	0.00907339	0.16042
chr19	32345594	32387667	ZNF507	ENSG00000168813.17	+	protein_coding	0.130376	2617.53	0.00903317	0.16042
chr9	17134982	17503923	CNTLN	ENSG00000044459.15	+	protein_coding	0.120227	13254.2	0.00904088	0.16042
chr2	234952017	235055714	SH3BP4	ENSG00000130147.16	+	protein_coding	0.155077	2395.79	0.00914443	0.161128
chr12	96278261	96400480	CDK17	ENSG00000059758.8	-	protein_coding	0.139211	3941.57	0.00920986	0.161188
chrX	132023302	132075943	STK26	ENSG00000134602.16	+	protein_coding	0.13371	2668.82	0.0092052	0.161188
chrX	75368427	75523502	ZDHHC15	ENSG00000102383.14	-	protein_coding	0.149302	1709.72	0.00927233	0.161737
chr15	41621134	41773081	MGA	ENSG00000174197.19	+	protein_coding	0.113137	3769.05	0.00932075	0.162038
chr3	158105855	158545730	RSRC1	ENSG00000174891.14	+	protein_coding	0.118332	11948.6	0.00947739	0.163666
chr5	35048756	35230487	PRLR	ENSG00000113494.17	-	protein_coding	0.188184	940.432	0.00945968	0.163666
chr15	70654554	70763558	UACA	ENSG00000137831.15	-	protein_coding	0.115878	3624.56	0.00967662	0.166553
chr3	101324205	101513241	SENP7	ENSG00000138468.16	-	protein_coding	0.143747	3137.39	0.00977382	0.166815
chr10	87862638	87971930	PTEN	ENSG00000171862.15	+	protein_coding	0.119044	6374.25	0.00975795	0.166815
chr6	154733378	154834244	SCAF8	ENSG00000213079.10	+	protein_coding	0.105635	9679.04	0.0097881	0.166815
chr2	186590010	186680901	ITGAV	ENSG00000138448.13	+	protein_coding	0.151287	8847.14	0.00983054	0.166991
chr7	22889371	23014130	HYCC1	ENSG00000122591.13	-	protein_coding	0.122496	6359.08	0.00990238	0.167663
chr7	44379119	44490658	NUDCD3	ENSG00000015676.18	-	protein_coding	0.11101	4104.42	0.0100547	0.16969
chr14	96797304	96954846	VRK1	ENSG00000100749.9	+	protein_coding	0.137457	8363.22	0.0101498	0.170739
chr1	60865259	61462788	NFIA	ENSG00000162599.18	+	protein_coding	0.117961	5691.98	0.0101977	0.170993
chr6	107867756	107958208	SEC63	ENSG00000025796.14	-	protein_coding	0.135939	4076.87	0.0102308	0.170996
chr10	129835233	129973053	EBF3	ENSG00000108001.16	-	protein_coding	0.143885	2570.29	0.0103151	0.171852
chr4	159103013	159360174	RAPGEF2	ENSG00000109756.10	+	protein_coding	0.131274	3894.99	0.0104458	0.172373
chr6	163414000	163578592	QKI	ENSG00000112531.17	+	protein_coding	0.142719	13493.4	0.0104109	0.172373
chr22	21759657	21867680	MAPK1	ENSG00000100030.15	-	protein_coding	0.118607	3195.12	0.0104209	0.172373
chr20	35701347	35742312	RBM39	ENSG00000131051.24	-	protein_coding	0.115227	6538.31	0.0105745	0.173906
chr12	15911302	16037381	DERA	ENSG00000023697.13	+	protein_coding	0.131922	3305.44	0.0106057	0.173906
chr2	148644440	148787569	EPC2	ENSG00000135999.12	+	protein_coding	0.121782	9327.65	0.0107812	0.176228
chrX	69616067	70039472	EDA	ENSG00000158813.18	+	protein_coding	0.136143	4583.53	0.0109412	0.178007
chr10	70815989	70958701	ENSG00000289738	ENSG00000289738.1	+	lncRNA	0.140467	1720.15	0.0109585	0.178007
chr14	59460363	59484408	L3HYPDH	ENSG00000126790.12	-	protein_coding	-0.165705	1356.14	0.0110808	0.179272
chr6	85650491	85678932	SNHG5	ENSG00000203875.13	-	lncRNA	-0.188716	1450.7	0.0111053	0.179272
chrX	40049815	40177329	BCOR	ENSG00000183337.18	-	protein_coding	0.12244	3599.19	0.011265	0.181287
chr13	19674752	19783019	PSPC1	ENSG00000121390.19	-	protein_coding	0.114972	7625.28	0.0113597	0.182245
chr7	134744252	134970729	CALD1	ENSG00000122786.20	+	protein_coding	-0.141276	2888.2	0.0113957	0.182261
chr22	46053869	46113928	MIRLET7BHG	ENSG00000197182.16	+	lncRNA	0.176835	1269.6	0.0115541	0.184228
chr1	225486765	225653142	ENAH	ENSG00000154380.19	-	protein_coding	0.114024	12105	0.0116115	0.184577
chr4	122923070	123319433	SPATA5	ENSG00000145375.9	+	protein_coding	0.109027	11504.4	0.0117179	0.185623
chr17	31094927	31382116	NF1	ENSG00000196712.20	+	protein_coding	0.112146	8573.08	0.0117845	0.185623
chr19	20776304	20809995	ZNF66	ENSG00000160229.13	+	protein_coding	-0.155835	1512.72	0.0117508	0.185623
chr14	31489956	31861224	NUBPL	ENSG00000151413.17	+	protein_coding	0.118672	5344.92	0.0118767	0.185949
chr1	8352397	8848921	RERE	ENSG00000142599.20	-	protein_coding	0.0976294	9991.2	0.0118532	0.185949
chr3	173396284	174294372	NLGN1	ENSG00000169760.18	+	protein_coding	0.117188	25419.2	0.0121229	0.189234
chr11	58579063	58621550	ZFP91	ENSG00000186660.15	+	protein_coding	0.115269	4000.52	0.0123814	0.192263
chr8	22367278	22434129	SLC39A14	ENSG00000104635.15	+	protein_coding	0.145843	1472.37	0.0124279	0.192263
chr17	36495636	36543435	MYO19	ENSG00000278259.5	-	protein_coding	-0.132596	3245.53	0.0124074	0.192263
chr6	56457987	56954830	DST	ENSG00000151914.22	-	protein_coding	0.109744	12289.8	0.012509	0.192944
chr3	186783205	186789897	EIF4A2	ENSG00000156976.17	+	protein_coding	-0.136852	5088.49	0.0126849	0.195077
chr3	142964497	143060725	U2SURP	ENSG00000163714.18	+	protein_coding	0.117741	5920.32	0.0129848	0.198515
chr15	35217345	35546193	DPH6	ENSG00000134146.12	-	protein_coding	0.118045	4405.46	0.0129798	0.198515
chr15	98648539	98964530	IGF1R	ENSG00000140443.15	+	protein_coding	0.107872	5958.13	0.0130809	0.199397
chrX	134565838	134764322	PLAC1	ENSG00000170965.10	-	protein_coding	-0.178178	1039.29	0.013423	0.203201
chr17	30115521	30186475	NSRP1	ENSG00000126653.18	+	protein_coding	0.11447	4254.48	0.0134477	0.203201
chr10	96832254	96995956	LCOR	ENSG00000196233.14	+	protein_coding	0.106565	8167.71	0.0134138	0.203201
chrX	147911919	147951125	FMR1	ENSG00000102081.16	+	protein_coding	0.139031	1979.32	0.0136308	0.204777
chr5	88268864	88439337	TMEM161B-DT	ENSG00000247828.10	+	lncRNA	-0.141389	1857.34	0.01363	0.204777
chr10	34109560	34815325	PARD3	ENSG00000148498.17	-	protein_coding	0.110844	18535.3	0.0136749	0.204847
chr1	2227388	2310213	SKI	ENSG00000157933.11	+	protein_coding	0.153114	1435.61	0.0137977	0.205911
chr8	23020133	23069031	TNFRSF10B	ENSG00000120889.13	-	protein_coding	0.11945	2746.15	0.0138251	0.205911
chr9	135808487	135907546	CAMSAP1	ENSG00000130559.19	-	protein_coding	0.146077	2297.52	0.0139321	0.206912
chr10	70815905	70895816	SGPL1	ENSG00000166224.18	+	protein_coding	0.135723	1713.3	0.0140967	0.208759
chr11	75815210	76144232	UVRAG	ENSG00000198382.9	+	protein_coding	0.1301	19484.1	0.0142567	0.21053
chr3	169083499	169663775	MECOM	ENSG00000085276.19	-	protein_coding	0.0965335	18578.3	0.0143874	0.211857
chr1	154671593	154678345	ENSG00000287064	ENSG00000287064.1	+	lncRNA	-0.135118	2839.06	0.0144963	0.212859
chr3	146035139	146163725	PLOD2	ENSG00000152952.14	-	protein_coding	0.146949	2437.29	0.0150068	0.21324
chr3	179148114	179240093	PIK3CA	ENSG00000121879.6	+	protein_coding	0.157003	1611.91	0.0153018	0.21324
chr11	68460731	68615334	PPP6R3	ENSG00000110075.15	+	protein_coding	0.106361	10216	0.0152094	0.21324
chr10	100150094	100186033	ERLIN1	ENSG00000107566.14	-	protein_coding	0.168498	949.496	0.0147905	0.21324
chr5	98853985	98929007	CHD1	ENSG00000153922.12	-	protein_coding	0.113925	6990.79	0.0149055	0.21324
chr7	79768028	80226181	GNAI1	ENSG00000127955.17	+	protein_coding	0.14872	4905.77	0.015031	0.21324
chr18	57600656	57622213	NARS1	ENSG00000134440.12	-	protein_coding	0.198399	1203.33	0.0151238	0.21324
chrX	85243991	85273362	ZNF711	ENSG00000147180.17	+	protein_coding	0.165982	947.177	0.0150944	0.21324
chr3	150541998	150603228	SERP1	ENSG00000120742.11	-	protein_coding	-0.1664	1126.01	0.0149972	0.21324
chr8	12467693	12665588	ENSG00000283674	ENSG00000283674.3	-	lncRNA	-0.158068	2257.66	0.0152684	0.21324
chr14	41606876	41904549	LRFN5	ENSG00000165379.14	+	protein_coding	0.17236	914.902	0.0147102	0.21324
chr4	82352498	82374503	HNRNPD	ENSG00000138668.20	-	protein_coding	0.0932412	7078.19	0.0151476	0.21324
chr10	65912457	67763637	CTNNA3	ENSG00000183230.18	-	protein_coding	0.153901	1714.23	0.0147358	0.21324
chr8	62248591	63014000	NKAIN3	ENSG00000185942.13	+	protein_coding	0.11923	4997.01	0.0150205	0.21324
chr20	47209214	47356889	ZMYND8	ENSG00000101040.20	-	protein_coding	0.110019	5281.79	0.0148981	0.21324
chr20	52051663	52204308	ZFP64	ENSG00000020256.20	-	protein_coding	0.164789	1072.84	0.0152774	0.21324
chr3	31532638	31637616	STT3B	ENSG00000163527.10	+	protein_coding	0.139886	7636.57	0.0151821	0.21324
chr8	99013266	99877580	VPS13B	ENSG00000132549.20	+	protein_coding	0.10805	13869.8	0.0152777	0.21324
chr7	81946444	82443956	CACNA2D1	ENSG00000153956.17	-	protein_coding	0.12822	2523.91	0.01463	0.21324
chr1	173858559	173868882	GAS5	ENSG00000234741.10	-	lncRNA	-0.132269	3766.77	0.0153506	0.213348
chr3	36380503	36548007	STAC	ENSG00000144681.11	+	protein_coding	-0.147956	1537.87	0.0153956	0.213404
chr1	150809713	150876708	ARNT	ENSG00000143437.21	-	protein_coding	0.1656	917.961	0.0154786	0.213416
chr3	70954693	71583978	FOXP1	ENSG00000114861.24	-	protein_coding	0.11612	19401.4	0.0154623	0.213416
chr2	30447226	30644225	LCLAT1	ENSG00000172954.14	+	protein_coding	0.117455	11007.4	0.015816	0.21749
chr14	89124871	89619149	FOXN3	ENSG00000053254.16	-	protein_coding	0.0901852	9532.61	0.0159979	0.219385
chrX	119399336	119454478	SLC25A43	ENSG00000077713.19	+	protein_coding	-0.131676	3013.33	0.0160381	0.219385
chr2	186032884	186486005	LINC01473	ENSG00000237877.8	-	lncRNA	0.106913	4543.24	0.0162378	0.221533
chr5	78360611	78480739	SCAMP1	ENSG00000085365.18	+	protein_coding	0.167791	1879.74	0.0163732	0.222796
chr15	75843307	75901078	UBE2Q2	ENSG00000140367.12	+	protein_coding	0.120063	5289.86	0.0164805	0.22367
chr14	30559158	30620064	G2E3	ENSG00000092140.16	+	protein_coding	0.117595	5816.99	0.01654	0.223727
chr15	92819540	92899701	CHASERR	ENSG00000272888.8	+	lncRNA	0.137042	2959.23	0.0165707	0.223727
chr7	549197	727650	PRKAR1B	ENSG00000188191.16	-	protein_coding	0.166733	1166.81	0.0166787	0.224601
chr8	9555912	9782346	TNKS	ENSG00000173273.17	+	protein_coding	0.110182	7394.78	0.0168929	0.226897
chr17	44395281	44503430	GPATCH8	ENSG00000186566.13	-	protein_coding	0.104667	3609.72	0.0170293	0.22814
chr2	66433452	66573869	MEIS1	ENSG00000143995.20	+	protein_coding	0.135322	4222.29	0.0170808	0.228242
chr2	179101678	179264832	SESTD1	ENSG00000187231.14	-	protein_coding	0.129032	4692.21	0.0172946	0.229039
chr2	39249266	39437301	MAP4K3	ENSG00000011566.15	-	protein_coding	0.120422	12868	0.0173167	0.229039
chr15	63504511	63594640	USP3	ENSG00000140455.17	+	protein_coding	0.109244	5896.43	0.0171932	0.229039
chr9	94374569	94461042	MFSD14B	ENSG00000148110.17	+	protein_coding	0.123888	2600.81	0.0172697	0.229039
chr3	70959226	71754229	ENSG00000285708	ENSG00000285708.1	-	protein_coding	0.113708	19729.8	0.0173716	0.229182
chr6	87151803	87265943	ZNF292	ENSG00000188994.14	+	protein_coding	0.10459	7034.14	0.017456	0.229354
chr6	130366017	130443067	TMEM200A	ENSG00000164484.12	+	protein_coding	0.146035	1715.38	0.0174729	0.229354
chr15	69414246	69448427	KIF23	ENSG00000137807.16	+	protein_coding	0.101691	4304.87	0.0175442	0.22971
chr16	68077340	68122271	ENSG00000261864	ENSG00000261864.1	+	lncRNA	0.178305	1134.62	0.0177984	0.232097
chrX	117897813	118117340	KLHL13	ENSG00000003096.15	-	protein_coding	0.206007	15515.5	0.0178159	0.232097
chr2	119759922	119984899	PTPN4	ENSG00000088179.9	+	protein_coding	0.126791	5359.22	0.0183622	0.238617
chr20	34363235	34511773	ITCH	ENSG00000078747.17	+	protein_coding	0.103809	5150.7	0.0185953	0.239469
chr3	32391698	32483067	CMTM7	ENSG00000153551.14	+	protein_coding	-0.13611	1450.73	0.0187729	0.239469
chr7	74650231	74760692	GTF2I	ENSG00000263001.8	+	protein_coding	0.117082	4100.28	0.0188424	0.239469
chr1	198156994	198322420	NEK7	ENSG00000151414.15	+	protein_coding	0.123171	4933.86	0.0186022	0.239469
chr2	38293954	38377285	ATL2	ENSG00000119787.14	-	protein_coding	0.125573	4797.82	0.0186909	0.239469
chr7	27525442	27662883	HIBADH	ENSG00000106049.9	-	protein_coding	0.117623	3015.92	0.0185428	0.239469
chr12	77324641	78213010	NAV3	ENSG00000067798.16	+	protein_coding	0.115726	2985.76	0.0187399	0.239469
chr11	120511746	120988906	GRIK4	ENSG00000149403.13	+	protein_coding	-0.135808	1907.92	0.0188311	0.239469
chr3	47850690	48089272	MAP4	ENSG00000047849.22	-	protein_coding	0.101991	7430.68	0.0186687	0.239469
chr7	152134922	152436644	KMT2C	ENSG00000055609.21	-	protein_coding	0.111483	10530.9	0.0189259	0.239944
chr13	110878540	110915069	ANKRD10	ENSG00000088448.14	-	protein_coding	-0.111396	2860.62	0.0190594	0.241049
chr19	15235519	15332545	BRD4	ENSG00000141867.19	-	protein_coding	0.113283	3473.74	0.0193153	0.243691
chr4	112818032	113384221	ANK2	ENSG00000145362.21	+	protein_coding	0.0890038	9063.34	0.0198764	0.249004
chr6	70667776	70862011	SMAP1	ENSG00000112305.15	+	protein_coding	0.124855	3480.98	0.0198038	0.249004
chr5	93617725	94111699	FAM172A	ENSG00000113391.19	-	protein_coding	0.103613	6439.11	0.0198801	0.249004
chr8	92883532	93017673	TRIQK	ENSG00000205133.12	-	protein_coding	0.151673	1550.84	0.0200536	0.250441
chr2	147930396	148021604	ORC4	ENSG00000115947.14	-	protein_coding	0.132371	4164.71	0.0200911	0.250441
chr1	75724431	75787575	ACADM	ENSG00000117054.15	+	protein_coding	-0.154067	1185.55	0.0203667	0.252062
chr1	180632022	180890279	XPR1	ENSG00000143324.14	+	protein_coding	0.12425	4208.86	0.0202788	0.252062
chr5	124636913	124748807	ZNF608	ENSG00000168916.16	-	protein_coding	0.14355	1308.16	0.0203394	0.252062
chr9	77177445	77421537	VPS13A	ENSG00000197969.14	+	protein_coding	0.113571	4902.24	0.0204157	0.252068
chr3	127598410	127622436	MCM2	ENSG00000073111.14	+	protein_coding	0.154746	1414.48	0.0205923	0.253647
chr14	62699464	63102037	KCNH5	ENSG00000140015.20	-	protein_coding	0.164225	939.365	0.0207457	0.254931
chr4	175632934	176002664	GPM6A	ENSG00000150625.17	-	protein_coding	0.132653	2475.82	0.0210074	0.25633
chr4	97184093	98143476	STPG2	ENSG00000163116.10	-	protein_coding	0.170297	1381.77	0.0209207	0.25633
chr20	34363271	34540923	ENSG00000289720	ENSG00000289720.1	+	protein_coding	0.0998299	5617.03	0.0209597	0.25633
chr3	170086732	170181749	PHC3	ENSG00000173889.16	-	protein_coding	0.103212	4501.32	0.021228	0.25736
chr20	18567453	18744216	ENSG00000284776	ENSG00000284776.1	+	protein_coding	0.11716	3613.84	0.0212353	0.25736
chr14	66507407	67181803	GPHN	ENSG00000171723.16	+	protein_coding	0.08805	15334.1	0.0212404	0.25736
chr5	154190730	154420984	GALNT10	ENSG00000164574.16	+	protein_coding	-0.117883	2071.96	0.0214877	0.258661
chrX	75051048	75156732	ABCB7	ENSG00000131269.19	-	protein_coding	0.115595	6588.41	0.0215017	0.258661
chr4	107989714	108035241	HADH	ENSG00000138796.18	+	protein_coding	-0.150597	1248.64	0.0215468	0.258661
chr12	22448583	22544546	C2CD5	ENSG00000111731.13	-	protein_coding	0.10134	3648.6	0.02153	0.258661
chr8	116642130	116766925	EIF3H	ENSG00000147677.12	-	protein_coding	0.112703	10604.1	0.0217801	0.260859
chr3	119498547	119525090	TIMMDC1	ENSG00000113845.10	+	protein_coding	-0.153681	1116.84	0.0219949	0.262223
chr12	459939	563509	B4GALNT3	ENSG00000139044.12	+	protein_coding	-0.159388	1000.66	0.0219762	0.262223
chr2	167954020	168247595	STK39	ENSG00000198648.12	-	protein_coding	0.12689	3613.93	0.0220467	0.262239
chr5	66139971	66183615	SREK1	ENSG00000153914.16	+	protein_coding	0.112036	3646.18	0.0221309	0.26264
chr20	18587942	18766644	DTD1	ENSG00000125821.13	+	protein_coding	0.117521	3879.88	0.0223169	0.264245
chr8	26291508	26372680	PPP2R2A	ENSG00000221914.11	+	protein_coding	0.113494	8630.88	0.0223785	0.264372
chr8	31033788	31176138	WRN	ENSG00000165392.11	+	protein_coding	0.11365	3697.41	0.0227428	0.268066
chr10	29409402	29512266	SVIL-AS1	ENSG00000291093.1	+	lncRNA	-0.141377	1494.92	0.0231517	0.269222
chr10	48306639	48439360	MAPK8	ENSG00000107643.17	+	protein_coding	0.119481	3132.36	0.0231491	0.269222
chr13	29764371	29850617	UBL3	ENSG00000122042.10	-	protein_coding	0.14206	1768.76	0.0231279	0.269222
chr11	58579172	58624639	ZFP91-CNTF	ENSG00000255073.8	+	protein_coding	0.104758	4139.14	0.0231356	0.269222
chr10	11460510	11611666	USP6NL	ENSG00000148429.15	-	protein_coding	0.124396	3969.54	0.0229699	0.269222
chr15	63608618	63833948	HERC1	ENSG00000103657.14	-	protein_coding	0.0937084	8476.04	0.0230533	0.269222
chr8	89924515	90003228	NBN	ENSG00000104320.15	-	protein_coding	0.128737	2132.43	0.0232869	0.270191
chr1	42176539	42335877	FOXJ3	ENSG00000198815.9	-	protein_coding	0.10689	7258.08	0.0233446	0.270257
chr17	45506741	45584705	ENSG00000291175	ENSG00000291175.1	-	lncRNA	0.13468	1504.09	0.0234742	0.271153
chr11	8391868	8594289	STK33	ENSG00000130413.16	-	protein_coding	0.104401	3633.95	0.0238923	0.275371
chr1	89633140	89933250	ENSG00000271949	ENSG00000271949.1	+	protein_coding	0.100911	5017.97	0.0239712	0.275669
chr13	26557683	26688948	WASF3	ENSG00000132970.14	+	protein_coding	0.152444	2485.86	0.0241075	0.276625
chr2	63840952	63891562	UGP2	ENSG00000169764.16	+	protein_coding	0.121662	2364.48	0.0243017	0.276671
chr19	44643798	44666162	PVR	ENSG00000073008.16	+	protein_coding	-0.147949	1179.27	0.0242625	0.276671
chr16	28097976	28211965	XPO6	ENSG00000169180.12	-	protein_coding	0.0977128	6810.62	0.0243245	0.276671
chr8	104489231	104589258	LRP12	ENSG00000147650.12	-	protein_coding	0.140615	2093.79	0.024312	0.276671
chr3	32817997	32897824	TRIM71	ENSG00000206557.6	+	protein_coding	0.115044	5995.31	0.0244996	0.277237
chr1	162069691	162370475	NOS1AP	ENSG00000198929.13	+	protein_coding	0.134792	1338.5	0.0245342	0.277237
chrX	101390824	101396155	RPL36A	ENSG00000241343.10	+	protein_coding	0.12623	2119.25	0.0244715	0.277237
chr17	39461486	39567559	CDK12	ENSG00000167258.16	+	protein_coding	-0.10796	2668.85	0.0249362	0.279954
chr21	34073592	34360033	ENSG00000272657	ENSG00000272657.1	+	lncRNA	-0.112945	3795.31	0.0249184	0.279954
chr13	73054976	73077541	KLF5	ENSG00000102554.14	+	protein_coding	0.172036	1278.44	0.0248395	0.279954
chr3	96814581	97761532	EPHA6	ENSG00000080224.18	+	protein_coding	0.0940569	4794.2	0.0252219	0.281943
chr12	14365676	14502931	ATF7IP	ENSG00000171681.13	+	protein_coding	0.111785	15351.3	0.0251857	0.281943
chr4	98995659	99062809	METAP1	ENSG00000164024.12	+	protein_coding	0.111635	5567.61	0.0253844	0.282683
chr11	123057489	123063230	HSPA8	ENSG00000109971.14	-	protein_coding	-0.136332	4074.88	0.0254699	0.282683
chr2	47160084	47176921	CALM2	ENSG00000143933.20	-	protein_coding	0.126236	2355.19	0.0255404	0.282683
chr15	92886203	93027996	CHD2	ENSG00000173575.24	+	protein_coding	0.117437	12043	0.0255042	0.282683
chr5	65883128	66082546	ERBIN	ENSG00000112851.16	+	protein_coding	0.103576	5766.47	0.02556	0.282683
chr3	136148917	136197241	MSL2	ENSG00000174579.5	-	protein_coding	0.133883	2464.76	0.0257746	0.28445
chr13	21492691	21604181	MICU2	ENSG00000165487.14	-	protein_coding	0.130204	2470.67	0.0259389	0.285658
chr14	81175452	81221377	GTF2A1	ENSG00000165417.12	-	protein_coding	0.154965	1963.59	0.0263033	0.289058
chr1	224114111	224162047	FBXO28	ENSG00000143756.12	+	protein_coding	-0.149257	1292.53	0.026417	0.289695
chr6	78934419	79078287	PHIP	ENSG00000146247.15	-	protein_coding	0.114344	10310.1	0.0268915	0.292678
chr9	112380080	112472405	HSDL2	ENSG00000119471.15	+	protein_coding	-0.149498	977.165	0.0269142	0.292678
chr14	93237550	93333092	BTBD7	ENSG00000011114.15	-	protein_coding	-0.112556	2693.76	0.0267741	0.292678
chr14	100376418	100530303	WDR25	ENSG00000176473.14	+	protein_coding	0.130541	1442.79	0.0268604	0.292678
chr17	30378927	30469989	CPD	ENSG00000108582.12	+	protein_coding	0.146351	1282.29	0.0269869	0.292779
chr9	71862452	71911193	ABHD17B	ENSG00000107362.14	-	protein_coding	0.118451	3813.94	0.0270362	0.292779
chrX	86148451	86832604	DACH2	ENSG00000126733.22	+	protein_coding	0.117781	3426.47	0.0273636	0.294459
chr2	207074137	207173856	KLF7	ENSG00000118263.16	-	protein_coding	0.111681	4472.99	0.0274179	0.294459
chr7	2251770	2354318	SNX8	ENSG00000106266.11	-	protein_coding	0.1646	940.66	0.0273281	0.294459
chr17	14069490	14231736	COX10	ENSG00000006695.12	+	protein_coding	0.116668	4507.4	0.0273153	0.294459
chr16	56989485	57083531	NLRC5	ENSG00000140853.17	+	protein_coding	-0.14188	1082.28	0.0275085	0.294466
chr10	117277274	117375440	PDZD8	ENSG00000165650.12	-	protein_coding	0.115142	5754.36	0.0275318	0.294466
chr2	224470150	224585397	CUL3	ENSG00000036257.14	-	protein_coding	0.118958	8352.98	0.0276514	0.295138
chr8	17643795	17801094	MTUS1	ENSG00000129422.15	-	protein_coding	0.100261	3798.88	0.0278427	0.29536
chr14	102592649	102730561	RCOR1	ENSG00000089902.10	+	protein_coding	0.111149	3712.29	0.0277989	0.29536
chr15	85380571	85749358	AKAP13	ENSG00000170776.22	+	protein_coding	0.102115	13101.7	0.0278066	0.29536
chr9	470291	746105	KANK1	ENSG00000107104.21	+	protein_coding	-0.107989	5735.39	0.0279024	0.295391
chr15	76347904	76905444	SCAPER	ENSG00000140386.13	-	protein_coding	0.105115	11691.8	0.0281708	0.297078
chr4	67468762	67545503	CENPC	ENSG00000145241.11	-	protein_coding	0.121584	2960.94	0.0281762	0.297078
chr3	28574791	30010391	RBMS3	ENSG00000144642.22	+	protein_coding	0.114673	2546.71	0.0282758	0.297525
chr2	20248691	20352234	PUM2	ENSG00000055917.17	-	protein_coding	0.0927398	8956.29	0.0283343	0.297539
chr5	75336329	75364001	HMGCR	ENSG00000113161.17	+	protein_coding	-0.11991	2024.99	0.0284674	0.298334
chr7	27739331	27844564	TAX1BP1	ENSG00000106052.14	+	protein_coding	0.204939	3889.79	0.0286147	0.299274
chr5	179110853	179345461	ADAMTS2	ENSG00000087116.17	-	protein_coding	0.182903	984.445	0.0288085	0.300093
chr7	65873074	65959563	VKORC1L1	ENSG00000196715.7	+	protein_coding	-0.131962	2573.73	0.0287881	0.300093
chr1	165827614	165911618	UCK2	ENSG00000143179.16	+	protein_coding	0.0994618	6665.63	0.0288877	0.300316
chr1	247297412	247331867	ZNF496	ENSG00000162714.13	-	protein_coding	-0.140785	1105.22	0.0289982	0.300863
chr4	118280038	118353003	PRSS12	ENSG00000164099.3	-	protein_coding	0.0890593	4430.62	0.0293576	0.303986
chr9	125437393	125707234	MAPKAP1	ENSG00000119487.17	-	protein_coding	0.10147	7005.23	0.0295565	0.304227
chr18	3496032	4455307	DLGAP1	ENSG00000170579.19	-	protein_coding	0.08672	39729.7	0.0295479	0.304227
chr11	102110447	102233424	YAP1	ENSG00000137693.14	+	protein_coding	0.110478	3004.94	0.0295247	0.304227
chr2	70607618	70768225	ADD2	ENSG00000075340.23	-	protein_coding	0.106505	2473.48	0.0298591	0.304445
chr3	54122552	55074557	CACNA2D3	ENSG00000157445.16	+	protein_coding	0.113695	2943.96	0.0298593	0.304445
chr21	44012309	44106552	TRAPPC10	ENSG00000160218.13	+	protein_coding	0.118835	1893.85	0.0298705	0.304445
chr11	100687288	100993941	ARHGAP42	ENSG00000165895.19	+	protein_coding	0.145112	1814.04	0.0298546	0.304445
chr21	33642400	33899861	ITSN1	ENSG00000205726.15	+	protein_coding	0.0930317	3992.86	0.0297905	0.304445
chr8	85177154	85217158	E2F5	ENSG00000133740.11	+	protein_coding	-0.136796	1442.77	0.0299454	0.304611
chr9	37800554	37867666	DCAF10	ENSG00000122741.16	+	protein_coding	-0.140628	1190.14	0.0302169	0.306773
chr13	75620434	75859870	LMO7	ENSG00000136153.20	+	protein_coding	0.110422	2752.2	0.0303009	0.307026
chr9	107283137	107332192	RAD23B	ENSG00000119318.13	+	protein_coding	0.111813	6227.26	0.0304482	0.307918
chr3	49359139	49412998	RHOA	ENSG00000067560.14	-	protein_coding	0.124164	2200.95	0.0307282	0.310146
chr2	100820139	100996829	NPAS2	ENSG00000170485.17	+	protein_coding	-0.119536	1910.76	0.0308837	0.311111
chr7	123681943	123749003	WASL	ENSG00000106299.8	-	protein_coding	0.119057	6930.81	0.0313846	0.311119
chr7	18086949	19002416	HDAC9	ENSG00000048052.25	+	protein_coding	0.0955638	53499.3	0.030946	0.311119
chr7	133253073	134066589	EXOC4	ENSG00000131558.15	+	protein_coding	0.0968913	17356.9	0.031153	0.311119
chr8	139727725	140458579	TRAPPC9	ENSG00000167632.18	-	protein_coding	0.100149	5612.67	0.0311883	0.311119
chr5	123512177	123617049	CSNK1G3	ENSG00000151292.19	+	protein_coding	0.128642	3641.83	0.0314232	0.311119
chr10	103967140	104029233	SLK	ENSG00000065613.15	+	protein_coding	0.14663	1428.48	0.0312797	0.311119
chr9	121178133	121223014	RAB14	ENSG00000119396.12	-	protein_coding	-0.138853	1268.13	0.0314032	0.311119
chr1	15836095	15940456	SPEN	ENSG00000065526.13	+	protein_coding	0.0953879	3888.57	0.031097	0.311119
chr15	49155656	49367869	GALK2	ENSG00000156958.15	+	protein_coding	0.112204	6883.56	0.031363	0.311119
chr18	46803218	46920160	PIAS2	ENSG00000078043.16	-	protein_coding	0.105901	4728.12	0.031531	0.311593
chr5	27217714	27497871	PURPL	ENSG00000250337.10	+	lncRNA	0.0866934	17843.3	0.0315953	0.311637
chr6	161347417	162727775	PRKN	ENSG00000185345.25	-	protein_coding	0.123989	1873.57	0.0319076	0.313723
chrX	101391011	101412297	RPL36A-HNRNPH2	ENSG00000257529.5	+	protein_coding	0.115849	2415.33	0.031937	0.313723
chr13	97221434	97394120	MBNL2	ENSG00000139793.21	+	protein_coding	0.153926	1397.14	0.0319879	0.313723
chr10	67921899	68075301	HERC4	ENSG00000148634.16	-	protein_coding	-0.102801	3899.31	0.032137	0.314591
chr6	165327287	165988117	PDE10A	ENSG00000112541.19	-	protein_coding	0.136642	1158.49	0.0322411	0.315017
chr21	39184176	39321559	BRWD1	ENSG00000185658.14	-	protein_coding	0.115008	3822.58	0.0324625	0.316585
chr1	43650149	43931014	ENSG00000284989	ENSG00000284989.1	+	protein_coding	0.116466	2195.36	0.0325845	0.316672
chr9	20658309	20995955	FOCAD	ENSG00000188352.13	+	protein_coding	0.110647	6973.66	0.0325932	0.316672
chr9	131852928	132079867	MED27	ENSG00000160563.14	-	protein_coding	0.111438	4944.52	0.0327339	0.316854
chr11	95821766	95925315	MTMR2	ENSG00000087053.20	-	protein_coding	0.101805	2798.89	0.0327055	0.316854
chr6	53794497	53924125	LRRC1	ENSG00000137269.15	+	protein_coding	0.201968	3267.76	0.0329721	0.318032
chr16	87830023	87869507	SLC7A5	ENSG00000103257.9	-	protein_coding	0.253546	1562.6	0.0337341	0.318032
chr6	10747759	10852753	TMEM14B	ENSG00000137210.14	+	protein_coding	-0.158802	1019.14	0.0336158	0.318032
chr12	70243002	70354993	CNOT2	ENSG00000111596.14	+	protein_coding	0.111852	8538.87	0.0337304	0.318032
chr8	112222928	113436939	CSMD3	ENSG00000164796.18	-	protein_coding	0.146102	1106.05	0.0333916	0.318032
chr16	31873807	31917357	ZNF267	ENSG00000185947.15	+	protein_coding	0.140502	2617.12	0.0330956	0.318032
chr9	123109500	123268586	STRBP	ENSG00000165209.19	-	protein_coding	0.102486	2953.99	0.0335336	0.318032
chr10	19816239	20289856	PLXDC2	ENSG00000120594.17	+	protein_coding	0.102129	3441.8	0.0330463	0.318032
chr10	100373099	100454043	OLMALINC	ENSG00000235823.5	+	lncRNA	-0.148085	1615.6	0.0334366	0.318032
chr1	85318481	85578363	DDAH1	ENSG00000153904.21	-	protein_coding	0.127701	1425.96	0.0332808	0.318032
chr8	131904093	132013642	EFR3A	ENSG00000132294.15	+	protein_coding	0.115277	3939.87	0.0337733	0.318032
chr3	9986885	10006990	ENSG00000291224	ENSG00000291224.1	+	lncRNA	-0.128168	1452.1	0.0332132	0.318032
chr7	35800932	35907110	SEPTIN7	ENSG00000122545.22	+	protein_coding	0.109896	6168.04	0.0334932	0.318032
chr2	173880850	173965373	SP3	ENSG00000172845.18	-	protein_coding	0.108925	5230.71	0.0336644	0.318032
chr14	39230231	39388513	MIA2	ENSG00000150527.18	+	protein_coding	0.150748	1107.04	0.0336163	0.318032
chr17	77280569	77500596	SEPTIN9	ENSG00000184640.20	+	protein_coding	0.146743	1926.46	0.0338623	0.318294
chr2	174072447	174248599	OLA1	ENSG00000138430.16	-	protein_coding	0.0972855	10510.7	0.0341837	0.319393
chrX	17375200	17735994	NHS	ENSG00000188158.17	+	protein_coding	-0.116479	2770.47	0.0342535	0.319393
chr9	113876282	114056593	ZNF618	ENSG00000157657.15	+	protein_coding	0.104832	3935.51	0.0342865	0.319393
chr12	106063345	106138954	NUAK1	ENSG00000074590.14	-	protein_coding	0.11422	2302.62	0.0341623	0.319393
chr6	99520976	99589899	TSTD3	ENSG00000279170.3	+	protein_coding	-0.153419	901.547	0.0341524	0.319393
chr5	38845858	38945596	OSMR	ENSG00000145623.13	+	protein_coding	0.129537	1959.96	0.0344031	0.319867
chr12	45729706	45908040	ARID2	ENSG00000189079.18	+	protein_coding	0.102825	7101.67	0.0345835	0.319867
chr2	143938068	144332568	GTDC1	ENSG00000121964.15	-	protein_coding	0.104198	3470.71	0.0345808	0.319867
chr17	2405562	2511891	METTL16	ENSG00000127804.13	-	protein_coding	0.109837	2290.63	0.0345582	0.319867
chr2	169584342	169641406	PPIG	ENSG00000138398.17	+	protein_coding	0.109045	3463.71	0.0346454	0.31987
chr3	27372721	27484420	SLC4A7	ENSG00000033867.17	-	protein_coding	0.105709	4742.64	0.0348403	0.320531
chr4	164877178	164898965	APELA	ENSG00000248329.6	+	protein_coding	0.154404	1040.24	0.0348068	0.320531
chr9	92325953	92620529	CENPP	ENSG00000188312.15	+	protein_coding	0.1122	6710.6	0.0349484	0.320957
chr19	6210381	6279975	MLLT1	ENSG00000130382.9	-	protein_coding	0.140789	1222.96	0.0351916	0.321594
chr8	69667046	69834978	SLCO5A1	ENSG00000137571.11	-	protein_coding	0.136596	1078.45	0.0353198	0.321594
chr22	40857077	40932815	XPNPEP3	ENSG00000196236.13	+	protein_coding	-0.156611	1079.02	0.0352106	0.321594
chr20	59863564	59933655	SYCP2	ENSG00000196074.13	-	protein_coding	0.121193	1464.13	0.0354508	0.321594
chr17	799310	979776	NXN	ENSG00000167693.17	-	protein_coding	0.124834	2761.41	0.0354088	0.321594
chr6	127968785	128520616	PTPRK	ENSG00000152894.15	-	protein_coding	0.10587	9286.43	0.0354485	0.321594
chr16	22206278	22288738	EEF2K	ENSG00000103319.12	+	protein_coding	-0.123364	1389.63	0.0354369	0.321594
chr2	31865060	32011230	MEMO1	ENSG00000162959.14	-	protein_coding	0.0970754	5573.71	0.0358631	0.324767
chr6	97142161	97283217	MMS22L	ENSG00000146263.12	-	protein_coding	-0.0913841	6665.42	0.0359467	0.324958
chr2	163593396	163736012	FIGN	ENSG00000182263.14	-	protein_coding	0.0918713	5330.03	0.0364138	0.32861
chr2	152651593	152718012	PRPF40A	ENSG00000196504.21	-	protein_coding	0.0921795	6513.5	0.0366092	0.3298
chrX	139726346	139945276	ATP11C	ENSG00000101974.15	-	protein_coding	0.0977667	12162.9	0.0367057	0.330098
chr16	70251983	70289707	AARS1	ENSG00000090861.17	-	protein_coding	0.15323	1440.93	0.0371224	0.330204
chr9	6902670	6978859	ENSG00000224972	ENSG00000224972.1	+	lncRNA	0.122963	1445.62	0.0371295	0.330204
chr22	50343304	50445090	PPP6R2	ENSG00000100239.16	+	protein_coding	0.140789	1298.77	0.037171	0.330204
chr5	56815549	56896152	MAP3K1	ENSG00000095015.6	+	protein_coding	0.123215	2935.82	0.0369121	0.330204
chr10	63167221	63521850	JMJD1C	ENSG00000171988.20	-	protein_coding	0.0928094	9026.61	0.0369646	0.330204
chr1	119140391	119275973	WARS2-AS1	ENSG00000231365.7	+	lncRNA	-0.120513	2622.38	0.0367817	0.330204
chr14	103385377	103503831	MARK3	ENSG00000075413.19	+	protein_coding	0.094931	3568.97	0.0371696	0.330204
chr12	88492793	88580851	KITLG	ENSG00000049130.16	-	protein_coding	0.124472	2374.44	0.0372893	0.330204
chrX	155071420	155123077	BRCC3	ENSG00000185515.16	+	protein_coding	-0.110844	2083.97	0.037227	0.330204
chr3	28349178	29767537	ENSG00000283563	ENSG00000283563.1	+	protein_coding	0.11106	2160.83	0.0375018	0.331521
chr3	49357176	49412051	ENSG00000290318	ENSG00000290318.1	-	protein_coding	0.117845	2383.61	0.0376447	0.33222
chrX	152830967	152869729	NSDHL	ENSG00000147383.11	+	protein_coding	-0.132409	1321.65	0.0381628	0.332903
chr1	179293714	179358680	SOAT1	ENSG00000057252.13	+	protein_coding	0.103593	3248.35	0.0381746	0.332903
chr3	194402672	194498364	ATP13A3	ENSG00000133657.17	-	protein_coding	0.104862	3242.55	0.0381841	0.332903
chr6	24402908	24426194	MRS2	ENSG00000124532.15	+	protein_coding	-0.151303	886.958	0.0383163	0.332903
chr7	139340359	139423457	LUC7L2	ENSG00000146963.18	+	protein_coding	0.0839748	5575.74	0.0382445	0.332903
chr15	29120252	29570979	ENTREP2	ENSG00000104059.5	-	protein_coding	0.139065	1889.85	0.0379219	0.332903
chr15	80059568	80138393	ZFAND6	ENSG00000086666.19	+	protein_coding	0.100143	4651.39	0.0383627	0.332903
chr5	77691166	77868780	TBCA	ENSG00000171530.15	-	protein_coding	-0.0993297	5518.02	0.0381771	0.332903
chr12	120762510	120904358	SPPL3	ENSG00000157837.16	-	protein_coding	0.107183	2957.21	0.0382961	0.332903
chr5	53560633	53683338	NDUFS4	ENSG00000164258.12	+	protein_coding	0.0999506	3171.71	0.0378824	0.332903
chr16	10326434	10483638	ATF7IP2	ENSG00000166669.14	+	protein_coding	-0.129003	1765.01	0.0387122	0.335275
chr5	72320367	72368395	PTCD2	ENSG00000049883.15	+	protein_coding	-0.123265	1477.06	0.038765	0.335275
chr5	180494379	180578358	CNOT6	ENSG00000113300.13	+	protein_coding	0.0983545	3208.57	0.0388781	0.335695
chr16	81444808	81711762	CMIP	ENSG00000153815.18	+	protein_coding	0.0943577	4866.93	0.0393648	0.336247
chr5	128257909	128659185	FBN2	ENSG00000138829.14	-	protein_coding	0.0903611	12618.1	0.039189	0.336247
chr18	27932879	28177946	CDH2	ENSG00000170558.10	-	protein_coding	0.117039	7469.72	0.03952	0.336247
chr16	72782885	73891871	ZFHX3	ENSG00000140836.17	-	protein_coding	0.0825428	9177.25	0.0395242	0.336247
chr4	39045039	39126857	KLHL5	ENSG00000109790.18	+	protein_coding	-0.131109	1185.52	0.0392511	0.336247
chr4	76435229	76783253	SHROOM3	ENSG00000138771.16	+	protein_coding	-0.0907373	11715.9	0.0394235	0.336247
chr1	633696	634376	MTATP6P1	ENSG00000248527.1	+	unprocessed_pseudogene	-0.140155	1963.26	0.0394832	0.336247
chr2	54972187	55112621	RTN4	ENSG00000115310.19	-	protein_coding	0.108463	6514.76	0.0391609	0.336247
chr1	17755333	17827063	ACTL8	ENSG00000117148.8	+	protein_coding	0.0899103	9077.86	0.0392334	0.336247
chr6	30600413	30618612	PPP1R10	ENSG00000204569.10	-	protein_coding	-0.123194	1995.34	0.039966	0.33945
chr9	77716097	78031811	GNAQ	ENSG00000156052.11	-	protein_coding	0.109871	7910.66	0.0401316	0.3403
chr2	26847747	26950351	DPYSL5	ENSG00000157851.17	+	protein_coding	-0.118796	1592.6	0.0404172	0.342164
chr3	61561569	62297609	PTPRG	ENSG00000144724.20	+	protein_coding	0.0810409	14210.2	0.0405704	0.342902
chr1	212363928	212414901	PACC1	ENSG00000065600.13	-	protein_coding	-0.160708	912.927	0.0407163	0.343334
chr2	61187463	61471087	USP34	ENSG00000115464.15	-	protein_coding	0.0960424	7846.5	0.0407536	0.343334
chr9	96816269	96875623	ZNF782	ENSG00000196597.13	-	protein_coding	-0.141035	1016.1	0.0409137	0.343569
chr7	139341360	139422599	FMC1-LUC7L2	ENSG00000269955.2	+	protein_coding	0.0835116	5470.72	0.0408497	0.343569
chr14	67819779	68730218	RAD51B	ENSG00000182185.19	+	protein_coding	0.0982929	8220.45	0.0411545	0.344479
chr1	169662007	169854080	C1orf112	ENSG00000000460.17	+	protein_coding	-0.132421	1652.87	0.0411032	0.344479
chr2	24491254	24770702	NCOA1	ENSG00000084676.16	+	protein_coding	0.102128	3115.15	0.0414845	0.346682
chr1	51354263	51519328	EPS15	ENSG00000085832.18	-	protein_coding	0.109637	3304.76	0.0416583	0.34737
chr14	67659820	67690367	ENSG00000258466	ENSG00000258466.5	-	protein_coding	-0.136437	1048.29	0.0418341	0.34737
chr3	17157162	18444817	TBC1D5	ENSG00000131374.15	-	protein_coding	0.0831482	11474.7	0.0417564	0.34737
chr14	92936914	93116320	ITPK1	ENSG00000100605.17	-	protein_coding	0.132321	2349.78	0.0417783	0.34737
chr6	111087503	111231194	SLC16A10	ENSG00000112394.18	+	protein_coding	-0.0980451	5911.21	0.0420541	0.347531
chr2	48440598	48515391	PPP1R21	ENSG00000162869.16	+	protein_coding	-0.144225	923.24	0.0420214	0.347531
chr19	19900913	19963464	ZNF93	ENSG00000184635.17	+	protein_coding	-0.124864	1292.57	0.0419297	0.347531
chr4	156760454	156971799	PDGFC	ENSG00000145431.11	-	protein_coding	0.0943368	5786.86	0.0423022	0.348473
chr4	103105349	103198445	CENPE	ENSG00000138778.14	-	protein_coding	0.0854368	6287.9	0.0422581	0.348473
chr7	23310209	23470491	IGF2BP3	ENSG00000136231.14	-	protein_coding	0.0880847	9016.83	0.0424112	0.348818
chr8	102252273	102412759	UBR5	ENSG00000104517.13	-	protein_coding	0.0995288	8818.07	0.0431721	0.351059
chr2	113890063	113962596	ACTR3	ENSG00000115091.12	+	protein_coding	0.105703	6062.48	0.0427591	0.351059
chr12	121308245	121399896	ANAPC5	ENSG00000089053.13	-	protein_coding	0.115745	1895.54	0.0431869	0.351059
chr16	68084751	68229259	NFATC3	ENSG00000072736.19	+	protein_coding	0.107659	2797.38	0.0428988	0.351059
chr19	22634324	22667671	ZNF492	ENSG00000229676.3	+	protein_coding	0.142215	1479.29	0.0432239	0.351059
chr5	43444252	43483893	TMEM267	ENSG00000151881.15	-	protein_coding	0.137663	971.521	0.0428212	0.351059
chr17	27456448	27626438	KSR1	ENSG00000141068.16	+	protein_coding	0.164398	884.893	0.0430156	0.351059
chr2	55547292	55618880	PPP4R3B	ENSG00000275052.5	-	protein_coding	-0.106362	1965.73	0.0431696	0.351059
chr9	34398184	34458570	FAM219A	ENSG00000164970.15	-	protein_coding	-0.117955	1514.47	0.0433917	0.351872
chr7	155644451	155781485	RBM33	ENSG00000184863.11	+	protein_coding	0.107656	7146.71	0.0434918	0.352135
chr6	10492223	10629368	GCNT2	ENSG00000111846.20	+	protein_coding	-0.149606	1107.78	0.0438623	0.354423
chrX	10445310	10833654	MID1	ENSG00000101871.18	-	protein_coding	0.100212	3981.68	0.0439108	0.354423
chr3	51395867	51500015	DCAF1	ENSG00000145041.17	-	protein_coding	0.107609	2206.68	0.0439912	0.354522
chr8	614746	738106	ERICH1	ENSG00000104714.14	-	protein_coding	0.127192	1716.29	0.0442941	0.35641
chr6	131135467	131283535	AKAP7	ENSG00000118507.19	+	protein_coding	0.131579	1308.2	0.0444724	0.35674
chrX	123600561	123733056	THOC2	ENSG00000125676.20	-	protein_coding	0.0904616	9901.65	0.0444118	0.35674
chr16	47461123	47701523	PHKB	ENSG00000102893.18	+	protein_coding	0.102725	5274.87	0.0446998	0.357461
chr3	84958989	86074429	CADM2	ENSG00000175161.14	+	protein_coding	0.104846	3807.77	0.0446387	0.357461
chr10	93667883	93702592	FRA10AC1	ENSG00000148690.12	-	protein_coding	0.138266	892.745	0.044933	0.358774
chr6	32968594	32981505	BRD2	ENSG00000204256.14	+	protein_coding	-0.117354	1648.57	0.0450299	0.358996
chr22	39519695	39522683	ATF4	ENSG00000128272.18	+	protein_coding	0.161279	905.648	0.0451806	0.359646
chr6	140575812	140898448	ENSG00000234147	ENSG00000234147.4	-	lncRNA	-0.11287	4881	0.0455049	0.361673
chr2	218217141	218254356	ARPC2	ENSG00000163466.16	+	protein_coding	-0.110347	2281.56	0.0456776	0.362492
chr16	8892097	8975328	USP7	ENSG00000187555.17	-	protein_coding	0.101606	4230.17	0.0459022	0.363719
chr8	12721906	12756073	LONRF1	ENSG00000154359.13	-	protein_coding	-0.143516	925.671	0.0460638	0.364444
chr15	68190705	68206079	CALML4	ENSG00000129007.16	-	protein_coding	-0.135632	1184.45	0.0465478	0.36494
chr2	31867809	32039805	DPY30	ENSG00000162961.14	-	protein_coding	0.0921356	5963.67	0.0465303	0.36494
chr16	47154387	47464149	ITFG1	ENSG00000129636.13	-	protein_coding	0.0804375	7559.16	0.0465042	0.36494
chr3	105655461	105869552	CBLB	ENSG00000114423.23	-	protein_coding	0.145208	1716.79	0.0463798	0.36494
chr1	207321519	207386804	CD55	ENSG00000196352.18	+	protein_coding	0.112748	1643.86	0.0463249	0.36494
chr4	51843000	51916837	DCUN1D4	ENSG00000109184.15	+	protein_coding	0.0966777	3578.98	0.0465196	0.36494
chr19	57682045	57753575	ENSG00000269026	ENSG00000269026.2	+	protein_coding	-0.142205	1512.62	0.0466903	0.364957
chr6	20534457	21232404	CDKAL1	ENSG00000145996.11	+	protein_coding	0.092514	15739.3	0.0466769	0.364957
chr2	229763837	229923239	TRIP12	ENSG00000153827.15	-	protein_coding	0.0862606	8776.59	0.0467667	0.365005
chr1	19596979	19658456	NBL1	ENSG00000158747.15	+	protein_coding	-0.120116	1393.29	0.0468527	0.365128
chr15	77984036	78077724	TBC1D2B	ENSG00000167202.12	-	protein_coding	0.132422	1601.64	0.0469243	0.365138
chr14	50975262	51096061	TRIM9	ENSG00000100505.14	-	protein_coding	0.105441	1839.66	0.047166	0.365379
chr10	32446140	32882874	CCDC7	ENSG00000216937.14	+	protein_coding	0.13186	1501.47	0.0470937	0.365379
chr10	32887273	33005792	ITGB1	ENSG00000150093.20	-	protein_coding	0.109057	2924.12	0.0471407	0.365379
chr1	17406760	17439677	RCC2	ENSG00000179051.14	-	protein_coding	0.106291	3806.58	0.047361	0.366343
chr1	180269653	180502954	ACBD6	ENSG00000230124.8	-	protein_coding	0.0922109	8760.9	0.0475982	0.367631
chr4	17810979	17844865	NCAPG	ENSG00000109805.10	+	protein_coding	0.103271	3982.97	0.0478926	0.367962
chr20	13389392	13638932	TASP1	ENSG00000089123.16	-	protein_coding	0.0870369	5749.32	0.0480658	0.367962
chr11	6481485	6508978	ENSG00000283977	ENSG00000283977.1	+	protein_coding	-0.152256	875.303	0.0479712	0.367962
chr22	43999211	44172939	PARVB	ENSG00000188677.15	+	protein_coding	0.116739	1902.88	0.0479992	0.367962
chr5	10353695	10440388	MARCHF6	ENSG00000145495.17	+	protein_coding	0.094158	5065.44	0.0478871	0.367962
chr5	81412804	81751797	SSBP2	ENSG00000145687.17	-	protein_coding	0.101325	2966	0.047774	0.367962
chr17	28041737	28196381	NLK	ENSG00000087095.13	+	protein_coding	0.0934864	4645.15	0.0481758	0.368262
chr4	118722823	118838683	SEC24D	ENSG00000150961.15	-	protein_coding	-0.128183	1582.68	0.0484758	0.370011
chr8	53966552	54022448	TCEA1	ENSG00000187735.16	-	protein_coding	0.0999511	3272.4	0.048552	0.370049
chr7	151466012	151520120	RHEB	ENSG00000106615.10	-	protein_coding	0.101871	3957.87	0.0487077	0.370692
chr1	84925583	84997113	MCOLN2	ENSG00000153898.13	-	protein_coding	0.132181	955.468	0.0490567	0.370941
chr17	60677453	61392838	BCAS3	ENSG00000141376.24	+	protein_coding	0.104046	2531.46	0.0493085	0.370941
chr9	104094260	104141419	SMC2	ENSG00000136824.19	+	protein_coding	0.106805	2940.81	0.048871	0.370941
chr10	26746593	26861087	ABI1	ENSG00000136754.18	-	protein_coding	0.119231	2944.18	0.0491274	0.370941
chr2	54456317	54671446	SPTBN1	ENSG00000115306.16	+	protein_coding	0.0851035	11127.3	0.0493114	0.370941
chr4	15604381	15681679	FBXL5	ENSG00000118564.15	-	protein_coding	0.122406	3873.66	0.049223	0.370941
chr1	20806292	21177285	EIF4G3	ENSG00000075151.24	-	protein_coding	0.0861703	14930.8	0.0492587	0.370941
chr15	30644639	30658868	ENSG00000285035	ENSG00000285035.3	+	transcribed_unprocessed_pseudogene	0.151235	1159.58	0.0491449	0.370941
chr1	246839098	246931948	AHCTF1	ENSG00000153207.16	-	protein_coding	0.0910164	4978.44	0.0502145	0.372946
chr14	102139503	102224847	WDR20	ENSG00000140153.18	+	protein_coding	0.0882178	4246.65	0.0503108	0.372946
chr3	18345377	18445621	SATB1	ENSG00000182568.18	-	protein_coding	0.131839	2414.88	0.0503554	0.372946
chr2	177218667	177392756	NFE2L2	ENSG00000116044.17	-	protein_coding	0.108377	1910.2	0.0504389	0.372946
chr12	31280584	31327058	SINHCAF	ENSG00000139146.14	-	protein_coding	0.0949216	4038.28	0.049933	0.372946
chr4	70902326	71022449	MOB1B	ENSG00000173542.9	+	protein_coding	-0.0967435	2379.12	0.0497766	0.372946
chr15	79311112	79427432	TMED3	ENSG00000166557.14	+	protein_coding	-0.113985	3398.72	0.0498952	0.372946
chr17	19904302	19978343	AKAP10	ENSG00000108599.15	-	protein_coding	0.0995166	2267.71	0.0496849	0.372946
chr12	4487735	4538508	C12orf4	ENSG00000047621.12	-	protein_coding	0.125906	1362.07	0.050203	0.372946
chr13	93226807	94408020	GPC6	ENSG00000183098.12	+	protein_coding	0.0783516	9366.11	0.0503914	0.372946
chr1	23019443	23083689	KDM1A	ENSG00000004487.18	+	protein_coding	0.106382	3536.18	0.0503284	0.372946
chr4	177309874	177362936	NEIL3	ENSG00000109674.4	+	protein_coding	-0.094963	2718.35	0.050317	0.372946
chr8	67062417	67196778	CSPP1	ENSG00000104218.16	+	protein_coding	0.0927423	4764.38	0.0505434	0.373188
chr7	99027440	99144108	SMURF1	ENSG00000198742.10	-	protein_coding	0.101183	2285.45	0.0508357	0.374814
chr7	80369575	80679277	CD36	ENSG00000135218.19	+	protein_coding	0.121518	1557.12	0.0512558	0.377231
chr2	127298668	127388465	MAP3K2	ENSG00000169967.17	-	protein_coding	0.0858483	4499.42	0.0513601	0.377231
chr8	134477788	134713049	ZFAT	ENSG00000066827.16	-	protein_coding	0.0946271	2805.93	0.0513812	0.377231
chr11	68312591	68449275	LRP5	ENSG00000162337.12	+	protein_coding	0.145048	1032.64	0.0516557	0.378711
chr11	78215293	78418348	GAB2	ENSG00000033327.13	-	protein_coding	0.0871556	4064.64	0.0519765	0.378867
chr18	41955234	42087830	PIK3C3	ENSG00000078142.14	+	protein_coding	0.11431	3529.28	0.0520192	0.378867
chr17	50962174	51120868	SPAG9	ENSG00000008294.22	-	protein_coding	0.0999133	3012.29	0.0518964	0.378867
chr8	123319850	123416350	ATAD2	ENSG00000156802.13	-	protein_coding	0.0856711	6129.47	0.0517803	0.378867
chr1	19597067	19656927	MICOS10-NBL1	ENSG00000270136.6	+	protein_coding	-0.120902	1358.1	0.0520413	0.378867
chr13	40555667	40666641	FOXO1	ENSG00000150907.10	-	protein_coding	0.090232	4004.23	0.0524571	0.381359
chr1	33007986	33080996	AK2	ENSG00000004455.18	-	protein_coding	-0.100504	2206.3	0.0526331	0.382104
chr10	50990888	52298423	PRKG1	ENSG00000185532.20	+	protein_coding	0.120737	1473.06	0.0531265	0.383821
chr18	14057457	14132490	ZNF519	ENSG00000175322.12	-	protein_coding	-0.104791	1816.5	0.0530139	0.383821
chr6	47477789	47627263	CD2AP	ENSG00000198087.7	+	protein_coding	0.0905202	6001.39	0.0531649	0.383821
chr5	112861188	112898371	SRP19	ENSG00000153037.15	+	protein_coding	-0.132824	943.696	0.053062	0.383821
chr17	51153590	51171744	NME1-NME2	ENSG00000011052.21	+	protein_coding	0.125406	1456.7	0.0533154	0.384374
chr5	171861549	172006873	FBXW11	ENSG00000072803.18	-	protein_coding	0.102394	5748.08	0.05355	0.384997
chr12	57475445	57517569	MARS1	ENSG00000166986.15	+	protein_coding	0.166325	1025.04	0.0534904	0.384997
chr1	50437028	50960267	FAF1	ENSG00000185104.21	-	protein_coding	0.0786646	19230.5	0.0537453	0.385868
chr5	218303	257082	SDHA	ENSG00000073578.18	+	protein_coding	-0.140971	966.644	0.0539843	0.387049
chr19	20122569	20321305	ENSG00000267383	ENSG00000267383.9	-	lncRNA	-0.0879827	4088.87	0.0541801	0.387579
chr6	25279078	25620530	CARMIL1	ENSG00000079691.19	+	protein_coding	0.0958308	3414.21	0.0542074	0.387579
chr1	232397965	232630571	SIPA1L2	ENSG00000116991.12	-	protein_coding	0.0891601	4993.67	0.054296	0.387679
chr3	125225669	125375325	ZNF148	ENSG00000163848.21	-	protein_coding	0.0912487	6005.4	0.0545987	0.388773
chr1	109213918	109238182	SARS1	ENSG00000031698.13	+	protein_coding	0.14879	939.356	0.0545254	0.388773
chr1	109984765	110023742	AHCYL1	ENSG00000168710.18	+	protein_coding	-0.133429	1407.7	0.0547392	0.38924
chr1	86993009	87169204	ENSG00000267561	ENSG00000267561.2	+	protein_coding	0.101625	2811.61	0.0549431	0.389624
chr7	128739292	128773400	CALU	ENSG00000128595.17	+	protein_coding	-0.117627	1495.02	0.0548706	0.389624
chr16	85169525	85676204	GSE1	ENSG00000131149.19	+	protein_coding	0.118384	4905.88	0.0559609	0.39046
chr15	30624494	30649529	ARHGAP11B	ENSG00000285077.4	+	protein_coding	0.119966	1370.34	0.0560525	0.39046
chr21	34073224	34143034	MRPS6	ENSG00000243927.6	+	protein_coding	-0.10256	3268.24	0.0557777	0.39046
chr6	36594353	36605600	SRSF3	ENSG00000112081.17	+	protein_coding	0.121491	2767.19	0.0553722	0.39046
chr2	182909115	183038858	NCKAP1	ENSG00000061676.16	-	protein_coding	0.0946751	5766.17	0.0554714	0.39046
chr1	241847967	241895148	EXO1	ENSG00000174371.17	+	protein_coding	-0.121893	1671.83	0.055703	0.39046
chr7	156668946	156893216	LMBR1	ENSG00000105983.23	-	protein_coding	0.0921209	5635.76	0.0556074	0.39046
chr3	105366909	105576900	ALCAM	ENSG00000170017.12	+	protein_coding	0.111155	1613.67	0.0554901	0.39046
chr7	7640711	7968020	UMAD1	ENSG00000219545.12	+	protein_coding	0.0835516	3626.47	0.0556936	0.39046
chr14	60879714	60982585	ENSG00000258892	ENSG00000258892.1	+	lncRNA	0.105876	2571.39	0.0552515	0.39046
chr7	107563971	107623317	DUS4L-BCAP29	ENSG00000288558.3	+	protein_coding	-0.132604	918.672	0.055401	0.39046
chr1	94418389	94518666	ABCD3	ENSG00000117528.14	+	protein_coding	0.107017	2740.57	0.056104	0.39046
chr16	4846665	4882401	UBN1	ENSG00000118900.15	+	protein_coding	-0.138665	960.407	0.0561127	0.39046
chr14	74881891	74903743	DLST	ENSG00000119689.15	+	protein_coding	-0.122608	1139.43	0.0560456	0.39046
chr6	120462511	120706789	ENSG00000286540	ENSG00000286540.1	+	lncRNA	0.140396	1448.72	0.0562457	0.390862
chr3	197950190	197956610	RPL35A	ENSG00000182899.17	+	protein_coding	0.124197	1346.89	0.0566285	0.392474
chr1	235328570	235448952	ENSG00000285053	ENSG00000285053.1	+	protein_coding	-0.119377	1465.49	0.0565578	0.392474
chr19	49496365	49499708	RPS11	ENSG00000142534.7	+	protein_coding	0.14628	1475.61	0.0568045	0.392539
chr17	60600193	60666280	PPM1D	ENSG00000170836.13	+	protein_coding	0.115953	1250.18	0.0568646	0.392539
chr1	77562416	77683419	ZZZ3	ENSG00000036549.13	-	protein_coding	0.0843373	6641.94	0.0567515	0.392539
chr12	89588049	89709366	ATP2B1	ENSG00000070961.17	-	protein_coding	0.101704	5611.95	0.0570776	0.392966
chr6	167826893	167972023	AFDN	ENSG00000130396.22	+	protein_coding	0.0880906	5530.58	0.0570087	0.392966
chr2	159235798	159286703	WDSUB1	ENSG00000196151.11	-	protein_coding	0.136154	904.219	0.0571918	0.393232
chr1	88684222	88836255	PKN2	ENSG00000065243.20	+	protein_coding	0.0882113	6845.84	0.0574022	0.394157
chr3	126704240	126960420	CHCHD6	ENSG00000159685.11	+	protein_coding	0.0994363	3525.02	0.0578509	0.396714
chr15	30938941	30991628	MTMR10	ENSG00000166912.17	-	protein_coding	0.133605	941.78	0.0582888	0.397775
chr22	42835412	43015149	PACSIN2	ENSG00000100266.19	-	protein_coding	0.101258	2223.08	0.0583117	0.397775
chr10	114938195	114977676	TRUB1	ENSG00000165832.6	+	protein_coding	0.121451	1590.13	0.0582114	0.397775
chr1	163111121	163321791	RGS5	ENSG00000143248.13	-	protein_coding	-0.108282	1857.35	0.0581731	0.397775
chr22	19036282	19122454	DGCR2	ENSG00000070413.20	-	protein_coding	0.120102	2029.67	0.0585756	0.399051
chr12	57253762	57431043	R3HDM2	ENSG00000179912.21	-	protein_coding	0.102929	2907.94	0.0594403	0.404412
chr14	70907405	71115382	PCNX1	ENSG00000100731.16	+	protein_coding	0.0789652	12412.7	0.0597358	0.405594
chr20	31664452	31723989	BCL2L1	ENSG00000171552.14	-	protein_coding	-0.102719	2162.82	0.0597701	0.405594
chr19	52527652	52564464	ZNF808	ENSG00000198482.14	+	protein_coding	-0.110051	1378.02	0.0600581	0.405732
chr10	7158624	7411488	SFMBT2	ENSG00000198879.13	-	protein_coding	0.0957895	6554.26	0.0599219	0.405732
chr11	65502914	65503008	ENSG00000278217	ENSG00000278217.1	+	misc_RNA	-0.274247	1054.18	0.0601026	0.405732
chr6	63635802	63779336	PHF3	ENSG00000118482.12	+	protein_coding	0.100402	3986.92	0.0599977	0.405732
chr16	53701692	54158512	FTO	ENSG00000140718.22	+	protein_coding	0.0875521	6377.1	0.0603873	0.407125
chr2	3188925	3377830	EIPR1	ENSG00000032389.13	-	protein_coding	0.252756	2646.62	0.0613273	0.411494
chr7	30027404	30130483	PLEKHA8	ENSG00000106086.21	+	protein_coding	0.108178	1480.85	0.0614191	0.411494
chr4	148078762	148444698	NR3C2	ENSG00000151623.15	-	protein_coding	0.106852	2292.32	0.0613207	0.411494
chr10	97222173	97292673	ARHGAP19	ENSG00000213390.11	-	protein_coding	0.12701	1001	0.0614172	0.411494
chr17	64542282	64662307	SMURF2	ENSG00000108854.16	-	protein_coding	0.0975753	2742.91	0.0614313	0.411494
chr2	47065941	47176511	ENSG00000273269	ENSG00000273269.3	-	protein_coding	0.104655	2480.78	0.0619309	0.414307
chr5	157785743	157859145	CLINT1	ENSG00000113282.14	-	protein_coding	0.092153	3947.26	0.0621199	0.414505
chr2	140231423	142131016	LRP1B	ENSG00000168702.18	-	protein_coding	0.102823	2253.44	0.06211	0.414505
chr2	138501770	138573547	SPOPL	ENSG00000144228.9	+	protein_coding	0.112004	1992.8	0.0627052	0.416545
chr4	87336515	87391188	HSD17B11	ENSG00000198189.11	-	protein_coding	-0.0971687	2183.32	0.0626356	0.416545
chrX	45745210	45770274	MIR222HG	ENSG00000270069.3	-	lncRNA	0.123766	1330.4	0.062576	0.416545
chr6	98868535	98948006	FBXL4	ENSG00000112234.9	-	protein_coding	0.089785	2642.74	0.0627462	0.416545
chr14	94146128	94279734	PPP4R4	ENSG00000119698.12	+	protein_coding	0.0949882	2388.41	0.0630805	0.417636
chr13	20777329	20903048	XPO4	ENSG00000132953.18	-	protein_coding	0.08449	8020.23	0.0631516	0.417636
chr6	68635282	69390571	ADGRB3	ENSG00000135298.15	+	protein_coding	0.0927009	6133.38	0.0630222	0.417636
chr6	149218641	149411613	TAB2	ENSG00000055208.20	+	protein_coding	0.0958745	4081.68	0.0635588	0.418911
chr7	149547154	149624752	ZNF767P	ENSG00000291118.1	-	lncRNA	-0.11114	2676.76	0.0635752	0.418911
chr15	64963022	64990310	SPG21	ENSG00000090487.11	-	protein_coding	-0.133299	955.006	0.0635862	0.418911
chr13	27251362	27256691	RPL21	ENSG00000122026.11	+	protein_coding	0.123728	1621.48	0.0637691	0.419584
chr6	69672757	69867236	LMBRD1	ENSG00000168216.13	-	protein_coding	0.107234	2985.68	0.063974	0.4204
chr12	103930107	103953931	HSP90B1	ENSG00000166598.16	+	protein_coding	-0.096612	4451.1	0.0640951	0.420531
chr11	63681446	63759891	RTN3	ENSG00000133318.14	+	protein_coding	-0.0986989	1979.54	0.0641557	0.420531
chr14	26443090	26598033	NOVA1	ENSG00000139910.20	-	protein_coding	0.0919682	3417.86	0.0644695	0.422056
chr13	63851197	64076044	LINC00355	ENSG00000227674.3	-	lncRNA	0.0838233	5191.79	0.0646984	0.422979
chr17	28905250	28951771	PHF12	ENSG00000109118.14	-	protein_coding	-0.132557	1127.36	0.0647733	0.422979
chr22	40410281	40636719	MRTFA	ENSG00000196588.21	-	protein_coding	0.0872209	3601.83	0.0652376	0.425477
chr15	89305198	89334861	POLG	ENSG00000140521.18	-	protein_coding	-0.111135	1417.86	0.0653456	0.425647
chrX	65588377	65741931	MSN	ENSG00000147065.18	+	protein_coding	0.0900528	2789.03	0.0655996	0.426767
chr7	158631169	158704804	NCAPG2	ENSG00000146918.20	-	protein_coding	0.0909237	3282.08	0.066091	0.428904
chr3	142449007	142578733	ATR	ENSG00000175054.16	-	protein_coding	0.082742	3436.31	0.0660931	0.428904
chr6	3231403	3303373	PSMG4	ENSG00000180822.12	+	protein_coding	-0.126913	912.353	0.0661845	0.428961
chr15	75935969	76059795	NRG4	ENSG00000169752.17	-	protein_coding	0.134594	1072.58	0.0664733	0.430297
chrX	119291529	119335610	ENSG00000230392	ENSG00000230392.1	+	lncRNA	-0.118023	1292.87	0.0666777	0.431083
chr8	53715543	53843558	ATP6V1H	ENSG00000047249.18	-	protein_coding	0.0876388	3569.34	0.0668879	0.431369
chrX	54192823	54358642	WNK3	ENSG00000196632.11	-	protein_coding	0.0935805	2113.6	0.0668248	0.431369
chr13	59665583	60163928	DIAPH3	ENSG00000139734.19	-	protein_coding	0.0807199	16909.7	0.0671724	0.431822
chr4	1211445	1250333	CTBP1	ENSG00000159692.18	-	protein_coding	0.138477	976.501	0.0672904	0.431822
chr3	129167827	129183922	CNBP	ENSG00000169714.17	-	protein_coding	0.0961271	2400.36	0.0672498	0.431822
chr3	143971823	144048719	DIPK2A	ENSG00000181744.9	+	protein_coding	0.0992225	2735.26	0.0672549	0.431822
chr15	43369221	43409771	TUBGCP4	ENSG00000137822.13	+	protein_coding	-0.136921	1073.3	0.0674976	0.431851
chr11	72836745	73142318	FCHSD2	ENSG00000137478.15	-	protein_coding	0.0910936	4918.22	0.0675443	0.431851
chr11	108665058	108940999	DDX10	ENSG00000178105.12	+	protein_coding	0.0973042	16986.4	0.0675439	0.431851
chr14	89954939	90044764	TDP1	ENSG00000042088.14	+	protein_coding	-0.0958523	2364.67	0.0682359	0.435203
chr12	26335352	26833194	ITPR2	ENSG00000123104.12	-	protein_coding	0.076786	7507.27	0.0681879	0.435203
chr5	108747841	109196841	FER	ENSG00000151422.14	+	protein_coding	0.0827818	13569.7	0.0686411	0.436556
chr8	76681239	76867281	ZFHX4	ENSG00000091656.19	+	protein_coding	0.0909265	4386.73	0.0688076	0.436556
chr15	38252836	38357249	SPRED1	ENSG00000166068.13	+	protein_coding	0.0843724	4391.27	0.069036	0.436556
chr1	112956415	113047055	SLC16A1-AS1	ENSG00000226419.8	+	lncRNA	-0.102342	2028.93	0.0689081	0.436556
chr18	51028528	51085045	SMAD4	ENSG00000141646.16	+	protein_coding	0.0952819	2737.45	0.0688747	0.436556
chr2	182716255	182794464	DNAJC10	ENSG00000077232.19	+	protein_coding	0.0977257	1982.58	0.0688209	0.436556
chr2	227325151	227357833	MFF	ENSG00000168958.21	+	protein_coding	0.106255	2484.46	0.0690103	0.436556
chr9	6720863	7175648	KDM4C	ENSG00000107077.19	+	protein_coding	0.0790129	7365.33	0.0694724	0.438584
chr13	19958677	20091829	ZMYM2	ENSG00000121741.17	+	protein_coding	0.0889184	5020.4	0.0695255	0.438584
chr1	193121983	193254815	CDC73	ENSG00000134371.14	+	protein_coding	0.0915247	7412.41	0.0704749	0.440032
chr8	79918717	80030289	MRPS28	ENSG00000147586.10	-	protein_coding	0.091484	4962.34	0.0707078	0.440032
chr10	28532493	28623112	WAC	ENSG00000095787.26	+	protein_coding	0.0974062	8644.9	0.0705344	0.440032
chr2	121337776	121649476	CLASP1	ENSG00000074054.21	-	protein_coding	0.0860834	9040.34	0.0705513	0.440032
chr8	116845934	116874776	RAD21	ENSG00000164754.16	-	protein_coding	0.0960739	2990.76	0.0704245	0.440032
chr13	98445185	98577940	STK24	ENSG00000102572.15	-	protein_coding	0.099784	4890.51	0.069879	0.440032
chr17	32350132	32381885	ZNF207	ENSG00000010244.19	+	protein_coding	0.0818794	3727.83	0.0701404	0.440032
chr5	62403972	62628582	IPO11	ENSG00000086200.17	+	protein_coding	0.0887432	8045.86	0.0708556	0.440032
chr7	131110096	131496632	MKLN1	ENSG00000128585.18	+	protein_coding	0.0832891	8499.42	0.0706619	0.440032
chr1	214281102	214337131	SMYD2	ENSG00000143499.14	+	protein_coding	-0.125365	1326.66	0.0704826	0.440032
chr1	43705824	43931165	ST3GAL3	ENSG00000126091.21	+	protein_coding	0.131275	1206.54	0.0708031	0.440032
chr4	99070978	99088801	ADH5	ENSG00000197894.12	-	protein_coding	0.142152	928.176	0.0707712	0.440032
chr1	242082986	242524697	PLD5	ENSG00000180287.17	-	protein_coding	-0.102124	2210.73	0.0706626	0.440032
chr2	144364364	144521057	ZEB2	ENSG00000169554.23	-	protein_coding	0.116287	2188.32	0.0710238	0.440551
chr10	60026298	60733490	ANK3	ENSG00000151150.22	-	protein_coding	0.101259	1739.85	0.0713756	0.441679
chr2	174798809	175005381	CHN1	ENSG00000128656.15	-	protein_coding	0.0894778	7288.72	0.0712998	0.441679
chr1	197084121	197146694	ASPM	ENSG00000066279.19	-	protein_coding	0.0776612	6884.29	0.0716683	0.44223
chr5	146110566	146182696	LARS1	ENSG00000133706.20	-	protein_coding	0.0808796	5450.79	0.0717198	0.44223
chr6	114055596	114343023	HS3ST5	ENSG00000249853.9	-	protein_coding	0.0884166	6863.92	0.0716282	0.44223
chr14	64388031	64463457	MTHFD1	ENSG00000100714.18	+	protein_coding	-0.0901744	2872.75	0.0720256	0.4432
chr6	69866556	70212468	COL19A1	ENSG00000082293.13	+	protein_coding	0.119629	1177.41	0.0720477	0.4432
chr14	60245752	60299087	PPM1A	ENSG00000100614.18	+	protein_coding	0.123326	2377.14	0.0724765	0.445218
chr2	3379675	3485094	TRAPPC12	ENSG00000171853.16	+	protein_coding	-0.113716	1941.63	0.0725471	0.445218
chr1	88935773	88992953	KYAT3	ENSG00000137944.18	-	protein_coding	-0.107543	1685.49	0.0729688	0.446874
chr5	83077498	83353787	XRCC4	ENSG00000152422.16	+	protein_coding	0.0824285	3077.05	0.0729888	0.446874
chr2	23748664	23927123	ATAD2B	ENSG00000119778.15	-	protein_coding	0.0888119	4437.41	0.0731124	0.447104
chr12	106991364	107093549	CRY1	ENSG00000008405.12	-	protein_coding	0.120815	1692.5	0.073479	0.447534
chr3	36993226	37050896	MLH1	ENSG00000076242.17	+	protein_coding	-0.106084	2072.85	0.0736132	0.447534
chr13	48975912	49209779	FNDC3A	ENSG00000102531.16	+	protein_coding	0.0898147	8639.06	0.0734347	0.447534
chr13	34942270	35673022	NBEA	ENSG00000172915.20	+	protein_coding	0.08983	2857.81	0.0733886	0.447534
chr12	62260338	62417431	USP15	ENSG00000135655.16	+	protein_coding	0.0824992	9680.95	0.0735403	0.447534
chr10	92826831	93059493	EXOC6	ENSG00000138190.17	+	protein_coding	0.0918973	5774.89	0.0739634	0.449138
chr8	57994523	58204279	FAM110B	ENSG00000169122.12	+	protein_coding	0.094281	4916.88	0.0744774	0.449723
chr9	123379654	123930152	DENND1A	ENSG00000119522.18	-	protein_coding	0.0838862	7546.76	0.0744504	0.449723
chr16	23641466	23677472	DCTN5	ENSG00000166847.10	+	protein_coding	-0.116473	1392.53	0.0742308	0.449723
chr2	204545475	205620162	PARD3B	ENSG00000116117.20	+	protein_coding	0.0812322	3928.98	0.0744924	0.449723
chr1	55066359	55215378	USP24	ENSG00000162402.15	-	protein_coding	0.0839832	7033.33	0.0744658	0.449723
chrX	100671783	100732123	SYTL4	ENSG00000102362.16	-	protein_coding	-0.122121	1080.67	0.0745995	0.449847
chr7	21900899	21945903	CDCA7L	ENSG00000164649.20	-	protein_coding	0.112924	1677.51	0.0750621	0.451589
chr7	2728105	2844308	GNA12	ENSG00000146535.14	-	protein_coding	0.0918544	2193.92	0.0750609	0.451589
chr11	13668668	13732346	FAR1	ENSG00000197601.14	+	protein_coding	0.0801904	5067.21	0.076176	0.453179
chr6	80003887	80042527	TTK	ENSG00000112742.10	+	protein_coding	0.113509	2466.22	0.0757268	0.453179
chr7	100015572	100041689	ZKSCAN1	ENSG00000106261.17	+	protein_coding	-0.124313	1032.79	0.0757443	0.453179
chr18	49822789	50195164	MYO5B	ENSG00000167306.21	-	protein_coding	0.090365	3169.94	0.0756644	0.453179
chr10	97153045	97292637	ARHGAP19-SLIT1	ENSG00000269891.2	-	protein_coding	0.118414	1027.9	0.0761988	0.453179
chr6	149749444	149811420	PCMT1	ENSG00000120265.21	+	protein_coding	-0.109076	1496.56	0.0759052	0.453179
chr17	49598884	49678163	SPOP	ENSG00000121067.19	-	protein_coding	0.114516	1297.08	0.075868	0.453179
chr11	46743048	46846308	CKAP5	ENSG00000175216.15	-	protein_coding	0.0746576	5202.77	0.0761762	0.453179
chr5	81972023	82276857	ATG10	ENSG00000152348.16	+	protein_coding	0.0788276	3770.07	0.0762855	0.453179
chr20	4852356	5010293	SLC23A2	ENSG00000089057.15	-	protein_coding	0.105623	1651.25	0.0754952	0.453179
chr11	9573670	9593457	WEE1	ENSG00000166483.12	+	protein_coding	0.09511	2438.17	0.0760834	0.453179
chr12	12357078	12471233	BORCS5	ENSG00000165714.11	+	protein_coding	0.101535	1567.16	0.0764582	0.453687
chr2	111119378	111168444	BCL2L11	ENSG00000153094.25	+	protein_coding	0.122721	1515.78	0.0773607	0.458519
chr6	110099819	110180004	WASF1	ENSG00000112290.13	-	protein_coding	-0.0976363	1768.51	0.077525	0.458969
chrX	71254814	71301522	NONO	ENSG00000147140.17	+	protein_coding	-0.0949767	5088.22	0.0777222	0.459613
chr9	27937617	29213601	LINGO2	ENSG00000174482.11	-	protein_coding	0.0858517	4024.15	0.0778653	0.459936
chr2	46698940	46822804	LINC01118	ENSG00000222005.9	+	lncRNA	0.101932	2040.32	0.0783053	0.460442
chr6	11183298	11382348	NEDD9	ENSG00000111859.17	-	protein_coding	0.117584	1056.76	0.0781642	0.460442
chr2	36531805	36646087	FEZ2	ENSG00000171055.15	-	protein_coding	0.0891308	2885.83	0.078254	0.460442
chr6	61679961	62286225	KHDRBS2	ENSG00000112232.10	-	protein_coding	0.0816314	3504.95	0.0782309	0.460442
chr17	50375059	50397523	LRRC59	ENSG00000108829.10	-	protein_coding	-0.128814	1176.45	0.0784347	0.460682
chr11	13388008	13463297	BTBD10	ENSG00000148925.11	-	protein_coding	0.107343	1513.63	0.0785507	0.460842
chr16	48356364	48448402	SIAH1	ENSG00000196470.12	-	protein_coding	0.118342	1360.65	0.0790587	0.461721
chr17	19648136	19685760	ALDH3A2	ENSG00000072210.19	+	protein_coding	0.124178	988.228	0.0791446	0.461721
chr3	156673235	156706770	TIPARP	ENSG00000163659.13	+	protein_coding	0.138228	1059.4	0.0789706	0.461721
chr6	47231532	47309905	TNFRSF21	ENSG00000146072.6	-	protein_coding	0.135579	913.438	0.0791406	0.461721
chr13	25371974	26025851	ATP8A2	ENSG00000132932.19	+	protein_coding	0.0843962	2638.52	0.0791238	0.461721
chr2	36837698	36966536	STRN	ENSG00000115808.13	-	protein_coding	0.102992	2000.82	0.0793379	0.46233
chr19	24033401	24077377	ENSG00000268362	ENSG00000268362.6	+	lncRNA	-0.0900353	2950.56	0.0796756	0.463778
chr4	75479033	75514764	RCHY1	ENSG00000163743.14	-	protein_coding	0.0959111	3065.08	0.0810005	0.465861
chr15	36889204	37101299	MEIS2	ENSG00000134138.22	-	protein_coding	0.0777744	6556.5	0.0808375	0.465861
chr12	56663341	56688408	PTGES3	ENSG00000110958.16	-	protein_coding	-0.0944304	2688.57	0.0812888	0.465861
chr4	108047545	108168956	LEF1	ENSG00000138795.10	-	protein_coding	0.114148	988.14	0.0806036	0.465861
chr6	135283407	135498434	AHI1	ENSG00000135541.22	-	protein_coding	-0.087159	2770.51	0.0805237	0.465861
chr15	59105126	59125045	CCNB2	ENSG00000157456.8	+	protein_coding	0.121773	1188.19	0.080942	0.465861
chr2	170990823	171231314	TLK1	ENSG00000198586.14	-	protein_coding	0.0927061	6832.24	0.0812952	0.465861
chr5	138610967	138935034	CTNNA1	ENSG00000044115.21	+	protein_coding	0.0957572	4720.64	0.0804427	0.465861
chr13	107163510	107867496	NALF1	ENSG00000204442.4	-	protein_coding	0.12542	2333.53	0.0806889	0.465861
chr18	2885296	3013144	LPIN2	ENSG00000101577.11	-	protein_coding	0.117515	1199.47	0.0815571	0.465861
chr10	120851305	120909524	WDR11	ENSG00000120008.16	+	protein_coding	0.091903	1776.82	0.081233	0.465861
chr1	112911847	112957593	SLC16A1	ENSG00000155380.13	-	protein_coding	0.0926627	2839.12	0.081458	0.465861
chr3	119969044	120068204	ENSG00000288662	ENSG00000288662.1	-	lncRNA	0.0976395	3599.07	0.0808609	0.465861
chr4	15002481	15070153	CPEB2	ENSG00000137449.17	+	protein_coding	0.119037	2862.49	0.0815239	0.465861
chr6	20401879	20493714	E2F3	ENSG00000112242.16	+	protein_coding	-0.0761857	9059.35	0.0803526	0.465861
chr16	11976734	12574287	SNX29	ENSG00000048471.14	+	protein_coding	0.102912	2203.15	0.0802221	0.465861
chr12	104215779	104350307	TXNRD1	ENSG00000198431.18	+	protein_coding	0.0769115	4245.84	0.0810488	0.465861
chr14	95086228	95158010	DICER1	ENSG00000100697.17	-	protein_coding	0.0748798	4690.97	0.0823553	0.46683
chr15	31923438	32173018	CHRNA7	ENSG00000175344.19	+	protein_coding	0.117086	1333.25	0.0818521	0.46683
chr15	78277835	78299703	SKIC8	ENSG00000140395.9	-	protein_coding	-0.110639	1180.96	0.0823255	0.46683
chr3	39406716	39426255	RPSA	ENSG00000168028.15	+	protein_coding	-0.0905977	2944.98	0.0820259	0.46683
chr12	69239569	69274358	CPSF6	ENSG00000111605.18	+	protein_coding	0.0797844	4501.27	0.0820119	0.46683
chrX	46599251	46759118	SLC9A7	ENSG00000065923.10	-	protein_coding	0.10786	1483.89	0.0822637	0.46683
chr7	30362400	30412502	ENSG00000281593	ENSG00000281593.1	+	protein_coding	0.121825	1174.98	0.0821725	0.46683
chr1	161766298	161977574	ATF6	ENSG00000118217.7	+	protein_coding	0.0900126	3510.94	0.0827108	0.468334
chr15	60488284	61229302	RORA	ENSG00000069667.16	-	protein_coding	0.0964705	1914.58	0.0831976	0.46864
chr12	80792520	80937934	LIN7A	ENSG00000111052.8	-	protein_coding	0.0888886	7838.25	0.0829285	0.46864
chr2	227472152	227561217	AGFG1	ENSG00000173744.18	+	protein_coding	0.0971635	5881.76	0.0836867	0.46864
chr2	46698952	46780245	SOCS5	ENSG00000171150.9	+	protein_coding	0.101717	2018.98	0.0838235	0.46864
chr1	214603185	214664574	CENPF	ENSG00000117724.15	+	protein_coding	0.0761301	6610.99	0.083282	0.46864
chr2	36355778	36551135	CRIM1	ENSG00000150938.10	+	protein_coding	0.0954407	2810.61	0.0834696	0.46864
chr2	152335174	152649826	FMNL2	ENSG00000157827.20	+	protein_coding	0.0790049	7226.77	0.0837999	0.46864
chr11	27365961	27472790	LGR4	ENSG00000205213.14	-	protein_coding	0.0926327	8298.65	0.0831599	0.46864
chr4	150264435	151015727	LRBA	ENSG00000198589.15	-	protein_coding	0.0785509	18942.3	0.0831403	0.46864
chr16	10944539	11182186	CLEC16A	ENSG00000038532.17	+	protein_coding	-0.0949884	2114.74	0.0836455	0.46864
chr20	32277651	32335011	KIF3B	ENSG00000101350.8	+	protein_coding	-0.119889	1084.13	0.083431	0.46864
chr17	77088749	77217101	SEC14L1	ENSG00000129657.16	+	protein_coding	0.103583	1324.06	0.0838466	0.46864
chr7	4983718	5073221	RBAK-RBAKDN	ENSG00000272968.5	+	protein_coding	-0.103485	1859.51	0.0840711	0.46939
chr9	106863166	107013634	ZNF462	ENSG00000148143.13	+	protein_coding	0.0748779	9790.71	0.0842985	0.469855
chr1	19484403	19629821	MICOS10	ENSG00000173436.15	+	protein_coding	-0.104366	1315.37	0.0844256	0.469855
chr2	175072250	175168382	ATF2	ENSG00000115966.18	-	protein_coding	0.0885889	5166.43	0.0843638	0.469855
chr4	56435741	56464578	PAICS	ENSG00000128050.9	+	protein_coding	0.0752882	4166.3	0.0847741	0.470283
chr5	37379285	37753435	WDR70	ENSG00000082068.9	+	protein_coding	0.0795935	6881.25	0.0846585	0.470283
chr15	41283958	41322392	OIP5-AS1	ENSG00000247556.7	+	lncRNA	-0.0962824	1894.74	0.0847145	0.470283
chr12	29337352	29381189	ERGIC2	ENSG00000087502.19	-	protein_coding	0.0943536	1645.73	0.0849248	0.470618
chr2	219069355	219160869	NHEJ1	ENSG00000187736.14	-	protein_coding	0.119642	1001.85	0.0850914	0.470733
chr6	38168451	38640148	BTBD9	ENSG00000183826.19	-	protein_coding	0.0871723	2738.03	0.0851268	0.470733
chr15	64364304	64387687	PCLAF	ENSG00000166803.14	-	protein_coding	-0.105576	1430.11	0.0856931	0.473361
chr12	94306449	94459988	CEP83	ENSG00000173588.16	-	protein_coding	0.0741212	4875.48	0.085915	0.47337
chr6	121079494	121334745	TBC1D32	ENSG00000146350.14	-	protein_coding	0.085562	3428.33	0.0859679	0.47337
chrX	71533087	71575892	OGT	ENSG00000147162.15	+	protein_coding	0.0719127	5856.53	0.0859362	0.47337
chr14	64914361	64944591	CHURC1	ENSG00000258289.10	+	protein_coding	-0.135545	994.36	0.0862356	0.47384
chr1	150600851	150629612	ENSA	ENSG00000143420.19	-	protein_coding	-0.112036	1145.45	0.0862254	0.47384
chr16	15949138	16143257	ABCC1	ENSG00000103222.20	+	protein_coding	0.0817735	3717.25	0.0863712	0.474084
chr9	113275642	113294009	PRPF4	ENSG00000136875.13	+	protein_coding	-0.124536	914.218	0.0868135	0.475554
chr10	98134624	98244897	R3HCC1L	ENSG00000166024.14	+	protein_coding	0.0948741	3638.22	0.086822	0.475554
chr18	57639455	57738603	ENSG00000267787	ENSG00000267787.7	+	lncRNA	-0.118711	1163.8	0.0881554	0.482349
chr10	13161558	13211110	MCM10	ENSG00000065328.17	+	protein_coding	-0.0985055	1827.75	0.0886254	0.483675
chr9	91563091	91950228	ROR2	ENSG00000169071.15	-	protein_coding	0.107688	1215.39	0.0887111	0.483675
chr6	136256627	136289851	BCLAF1	ENSG00000029363.17	-	protein_coding	0.0889611	4868.23	0.0888186	0.483675
chr9	92711363	92764833	BICD2	ENSG00000185963.14	-	protein_coding	0.113948	1090.48	0.088863	0.483675
chr7	140293693	140404433	SLC37A3	ENSG00000157800.18	-	protein_coding	-0.125858	910.441	0.0887006	0.483675
chr12	124993645	125031231	BRI3BP	ENSG00000184992.13	+	protein_coding	-0.119415	1046.03	0.0890978	0.483996
chr8	143579697	143599541	EEF1D	ENSG00000104529.19	-	protein_coding	0.104584	1548.14	0.0891082	0.483996
chr5	151100706	151157815	ANXA6	ENSG00000197043.15	-	protein_coding	-0.111668	1051.93	0.0892501	0.484261
chr20	31514428	31577923	HM13	ENSG00000101294.19	+	protein_coding	-0.0969448	1957.59	0.0896066	0.485688
chr5	62306206	62537249	ENSG00000288643	ENSG00000288643.1	+	protein_coding	0.0796047	8051.44	0.0897124	0.485755
chr17	32324431	32360700	ENSG00000265794	ENSG00000265794.5	+	lncRNA	0.11894	928.259	0.0901589	0.48679
chr14	29576479	30191898	PRKD1	ENSG00000184304.17	-	protein_coding	0.0794505	3202.71	0.0901845	0.48679
chr10	33177492	33336262	NRP1	ENSG00000099250.18	-	protein_coding	0.0957609	3513.6	0.0900854	0.48679
chr7	41960949	42264100	GLI3	ENSG00000106571.15	-	protein_coding	0.0740713	6252.7	0.0903618	0.487241
chr9	15464066	15510995	PSIP1	ENSG00000164985.15	-	protein_coding	0.086496	1979.35	0.0905383	0.487687
chr9	96949555	97013366	MFSD14CP	ENSG00000196312.16	-	transcribed_unprocessed_pseudogene	0.097801	1976.33	0.0907291	0.488209
chr5	88507546	88691057	LINC00461	ENSG00000245526.13	-	lncRNA	0.118536	1179.85	0.0908248	0.488219
chr12	114353911	114408442	TBX5	ENSG00000089225.20	-	protein_coding	0.0976663	2593.86	0.0909306	0.488282
chr2	188291669	188595931	GULP1	ENSG00000144366.17	+	protein_coding	0.0640823	16050.3	0.0910892	0.488629
chr14	52730166	52774989	STYX	ENSG00000198252.12	+	protein_coding	-0.131489	895.88	0.0914127	0.488851
chr9	35161992	35405338	UNC13B	ENSG00000198722.15	+	protein_coding	0.0833862	3412.69	0.0913618	0.488851
chr4	102501330	102617302	NFKB1	ENSG00000109320.14	+	protein_coding	0.0978641	2586.04	0.0912256	0.488851
chr1	178725165	178921842	RALGPS2	ENSG00000116191.19	+	protein_coding	0.111957	1523.83	0.0915429	0.489044
chr1	23303771	23344336	HNRNPR	ENSG00000125944.21	-	protein_coding	0.077184	5697.67	0.092056	0.490776
chr13	111114559	111305737	ARHGEF7	ENSG00000102606.20	+	protein_coding	0.0832648	5815.13	0.0920467	0.490776
chr12	71839707	71927248	TBC1D15	ENSG00000121749.16	+	protein_coding	0.102862	2300.12	0.0923156	0.490971
chr11	119206298	119313926	CBL	ENSG00000110395.8	+	protein_coding	0.107066	1221.94	0.0925358	0.490971
chr3	11272309	11557665	ATG7	ENSG00000197548.13	+	protein_coding	-0.0833647	3572.68	0.092625	0.490971
chr7	35632659	35697459	HERPUD2	ENSG00000122557.11	-	protein_coding	0.123823	1057.23	0.0924753	0.490971
chr2	101271219	101308701	RNF149	ENSG00000163162.9	-	protein_coding	-0.0931242	1965.55	0.0923836	0.490971
chr9	89318500	89359663	SECISBP2	ENSG00000187742.15	+	protein_coding	0.101604	1815.65	0.0926593	0.490971
chr2	105038069	105099960	MRPS9	ENSG00000135972.9	+	protein_coding	0.0918675	2540.32	0.0928476	0.491468
chr1	145738868	145824095	RNF115	ENSG00000265491.5	-	protein_coding	0.0945934	1523.29	0.0934832	0.493326
chr5	43526267	43557758	PAIP1	ENSG00000172239.14	-	protein_coding	0.0961931	2640.41	0.0934342	0.493326
chr19	34428352	34471251	UBA2	ENSG00000126261.13	+	protein_coding	0.0914831	2105.12	0.093441	0.493326
chr6	82892390	83065841	UBE3D	ENSG00000118420.17	-	protein_coding	-0.0792825	4043.66	0.0936877	0.493903
chr6	152970519	152983579	FBXO5	ENSG00000112029.10	-	protein_coding	0.10343	1254.6	0.0938938	0.494488
chr9	3526459	3691814	RFX3-DT	ENSG00000232104.5	+	lncRNA	0.111332	1469.25	0.0942596	0.494974
chrX	63222993	63561095	LINC01278	ENSG00000235437.10	-	lncRNA	0.0749974	4255.13	0.0941975	0.494974
chr19	52555822	52587174	ZNF701	ENSG00000167562.14	+	protein_coding	-0.11834	919.012	0.0942717	0.494974
chr8	51817575	51899186	PCMTD1	ENSG00000168300.14	-	protein_coding	0.0955437	1827.84	0.0945302	0.49583
chr13	52652709	52700909	SUGT1	ENSG00000165416.15	+	protein_coding	-0.087633	2302.3	0.0950807	0.496713
chr1	183023420	183145592	LAMC1	ENSG00000135862.6	+	protein_coding	0.0712736	5017.49	0.0949822	0.496713
chr15	40161023	40221123	BUB1B	ENSG00000156970.13	+	protein_coding	0.0784135	3972.11	0.0950267	0.496713
chr7	7566875	7608932	MIOS	ENSG00000164654.16	+	protein_coding	-0.11852	1218.38	0.0948222	0.496713
chr2	165469647	165689407	CSRNP3	ENSG00000178662.16	+	protein_coding	0.127929	1129.41	0.0952163	0.496922
chr19	51804816	51890950	ZNF577	ENSG00000161551.15	-	protein_coding	-0.0899098	2157.73	0.0953271	0.497001
chr8	140657900	141002216	PTK2	ENSG00000169398.20	-	protein_coding	0.0820161	11713.1	0.0956647	0.498262
chr1	197504748	197775696	DENND1B	ENSG00000213047.13	-	protein_coding	0.0925963	3535.52	0.0962349	0.50073
chr4	158124474	158173318	GASK1B	ENSG00000164125.16	-	protein_coding	0.213382	1699.88	0.0965216	0.501719
chr12	3077355	3286564	TSPAN9	ENSG00000011105.14	+	protein_coding	0.126506	1058.48	0.0972013	0.504244
chr1	202348699	202592706	PPP1R12B	ENSG00000077157.23	+	protein_coding	0.0874981	2639.69	0.0971998	0.504244
chr2	200305881	200482264	SPATS2L	ENSG00000196141.14	+	protein_coding	-0.112132	1657.69	0.0973434	0.504478
chr20	18507520	18561415	SEC23B	ENSG00000101310.17	+	protein_coding	-0.113056	1060.81	0.0974565	0.504479
chr14	91457508	91510554	PPP4R3A	ENSG00000100796.18	-	protein_coding	0.0818995	3740.99	0.0977861	0.504479
chr19	52297169	52325922	ZNF480	ENSG00000198464.14	+	protein_coding	-0.114561	1268.27	0.0977183	0.504479
chr11	74171267	74254703	PPME1	ENSG00000214517.10	+	protein_coding	-0.0943475	1608.02	0.097829	0.504479
chr9	23690104	23826337	ELAVL2	ENSG00000107105.15	-	protein_coding	0.102661	4298.2	0.0975842	0.504479
chr5	131245493	131398447	CDC42SE2	ENSG00000158985.14	+	protein_coding	0.0972427	2712.41	0.097948	0.504592
chr12	752579	911452	WNK1	ENSG00000060237.19	+	protein_coding	0.0719311	5633.06	0.098462	0.504821
chr4	158769026	158908050	FNIP2	ENSG00000052795.13	+	protein_coding	0.0953911	2099.93	0.0986263	0.504821
chr11	34150987	34358010	ABTB2	ENSG00000166016.6	-	protein_coding	-0.108075	1123.13	0.098614	0.504821
chr2	69829660	69881384	GMCL1	ENSG00000087338.5	+	protein_coding	0.105648	1045.45	0.0987694	0.504821
chr3	44431705	44477670	ZNF445	ENSG00000185219.18	-	protein_coding	-0.115945	1079.06	0.0983912	0.504821
chr6	7107597	7251980	RREB1	ENSG00000124782.21	+	protein_coding	0.0819959	3885.71	0.0987328	0.504821
chr7	116811070	116922049	CAPZA2	ENSG00000198898.16	+	protein_coding	0.0986998	2719.77	0.0987287	0.504821
chr2	179944876	180007297	CWC22	ENSG00000163510.14	-	protein_coding	0.0931405	2607.26	0.0984447	0.504821
chr2	232697299	232860605	GIGYF2	ENSG00000204120.16	+	protein_coding	0.0753406	6529.86	0.0990231	0.505621
chrX	70133447	70166324	IGBP1	ENSG00000089289.16	+	protein_coding	-0.108667	999.794	0.102825	0.505915
chr4	5748084	5893086	CRMP1	ENSG00000072832.15	-	protein_coding	-0.0983322	2040.23	0.100156	0.505915
chr17	62458658	62615481	TLK2	ENSG00000146872.19	+	protein_coding	0.0956166	3082.83	0.102637	0.505915
chr1	51907956	51990700	RAB3B	ENSG00000169213.7	-	protein_coding	-0.107916	1326.28	0.102686	0.505915
chr6	41072974	41102403	NFYA	ENSG00000001167.15	+	protein_coding	-0.120011	1030.51	0.101635	0.505915
chr14	102777449	102911500	TRAF3	ENSG00000131323.17	+	protein_coding	0.0836581	2641.46	0.0996957	0.505915
chr1	155913045	155934413	KHDC4	ENSG00000132680.11	-	protein_coding	-0.0967999	1362.85	0.100938	0.505915
chr10	46005088	46030623	NCOA4	ENSG00000266412.6	-	protein_coding	0.110911	1092.3	0.10316	0.505915
chr17	61679139	61863559	BRIP1	ENSG00000136492.10	-	protein_coding	0.0826531	4762.93	0.10166	0.505915
chr7	128954180	129055173	TNPO3	ENSG00000064419.14	-	protein_coding	0.0884791	4082.45	0.101213	0.505915
chr4	10068089	10116972	WDR1	ENSG00000071127.18	-	protein_coding	-0.0955966	2179.66	0.102265	0.505915
chr10	101610664	101695295	FBXW4	ENSG00000107829.15	-	protein_coding	0.0965913	1562.13	0.101396	0.505915
chr11	83072052	83107789	RAB30-DT	ENSG00000246067.10	+	lncRNA	-0.109056	1057.88	0.099627	0.505915
chr4	127965315	128039953	ABHD18	ENSG00000164074.17	+	protein_coding	-0.111567	1054.56	0.103162	0.505915
chr10	89701590	89774939	KIF20B	ENSG00000138182.15	+	protein_coding	0.0826843	3523.04	0.101904	0.505915
chr2	43886224	43996226	LRPPRC	ENSG00000138095.20	-	protein_coding	0.0644638	13585.8	0.102827	0.505915
chrX	129981107	130058071	BCORL1	ENSG00000085185.16	+	protein_coding	-0.0860716	2367.31	0.100401	0.505915
chr11	9138825	9265959	DENND5A	ENSG00000184014.9	-	protein_coding	0.0724438	4174.6	0.102188	0.505915
chr4	165207561	165323156	KLHL2	ENSG00000109466.14	+	protein_coding	0.0886613	2626.33	0.102443	0.505915
chr4	90127394	91605295	CCSER1	ENSG00000184305.16	+	protein_coding	0.0884761	1522.67	0.102489	0.505915
chr9	124353465	124415444	PSMB7	ENSG00000136930.13	-	protein_coding	0.0848227	3483.11	0.101728	0.505915
chr2	62673851	63046487	EHBP1	ENSG00000115504.15	+	protein_coding	0.0772542	6308.51	0.100672	0.505915
chr9	14611071	14693432	ZDHHC21	ENSG00000175893.12	-	protein_coding	0.0925375	1704.36	0.100291	0.505915
chr11	72002864	72080693	NUMA1	ENSG00000137497.19	-	protein_coding	0.0815706	2244.78	0.101627	0.505915
chr3	33798571	33869707	PDCD6IP	ENSG00000170248.15	+	protein_coding	0.0836496	2809.92	0.103161	0.505915
chr4	163524298	164384050	MARCHF1	ENSG00000145416.14	-	protein_coding	0.0983448	2182.22	0.101402	0.505915
chr9	111360685	111484745	ECPAS	ENSG00000136813.15	-	protein_coding	0.0819611	5254.52	0.0996383	0.505915
chr5	1567495	1594651	ENSG00000291055	ENSG00000291055.1	-	lncRNA	-0.0897414	2033.25	0.100617	0.505915
chr7	36389821	36453791	ANLN	ENSG00000011426.11	+	protein_coding	0.0786904	3897.28	0.10021	0.505915
chr19	11676606	11694991	ENSG00000289985	ENSG00000289985.1	-	lncRNA	-0.119221	1042.69	0.100545	0.505915
chr2	15166916	15561340	NBAS	ENSG00000151779.14	-	protein_coding	0.0923501	6726.77	0.101209	0.505915
chr5	24487100	24644978	CDH10	ENSG00000040731.10	-	protein_coding	0.0855199	4676.74	0.103013	0.505915
chr1	185045526	185102603	RNF2	ENSG00000121481.11	+	protein_coding	0.0951526	2274.34	0.102609	0.505915
chr6	13621498	13711835	RANBP9	ENSG00000010017.13	-	protein_coding	0.108455	2978.85	0.101167	0.505915
chr15	40978880	41116280	INO80	ENSG00000128908.19	-	protein_coding	0.0731072	4355.56	0.0999165	0.505915
chr19	27681072	27794005	LINC00662	ENSG00000261824.8	-	lncRNA	0.0975128	1540.5	0.100737	0.505915
chr14	55559072	55701526	KTN1	ENSG00000126777.18	+	protein_coding	0.0817186	5621.19	0.102091	0.505915
chr5	40759389	40798374	PRKAA1	ENSG00000132356.12	-	protein_coding	0.0932638	1765.83	0.102003	0.505915
chr4	145098288	145129524	ABCE1	ENSG00000164163.11	+	protein_coding	0.0851376	3357.4	0.103266	0.505915
chr22	24270817	24417739	SPECC1L	ENSG00000100014.20	+	protein_coding	0.0781626	5596.35	0.100349	0.505915
chr2	950849	1367613	SNTG2	ENSG00000172554.12	+	protein_coding	0.0760869	7160.39	0.103221	0.505915
chr1	163244505	163321894	ENSG00000232995	ENSG00000232995.7	-	lncRNA	-0.0943038	1679.99	0.100032	0.505915
chr3	57625454	57693077	DENND6A	ENSG00000174839.13	-	protein_coding	0.102928	1203.46	0.102976	0.505915
chr3	128153481	128408646	EEFSEC	ENSG00000132394.11	+	protein_coding	0.0684398	4839.82	0.104376	0.508021
chr7	82754012	83162930	PCLO	ENSG00000186472.20	-	protein_coding	0.067404	5286.06	0.104373	0.508021
chr22	24270898	24442356	SPECC1L-ADORA2A	ENSG00000258555.6	+	protein_coding	0.0761359	5656.6	0.104117	0.508021
chr8	79918860	80080775	ENSG00000276418	ENSG00000276418.5	-	protein_coding	0.0790995	5970.1	0.104304	0.508021
chr19	54200809	54249003	RPS9	ENSG00000170889.14	+	protein_coding	-0.102482	1817.02	0.104341	0.508021
chr13	36844831	36920887	SMAD9	ENSG00000120693.15	-	protein_coding	-0.109803	1092.19	0.104074	0.508021
chr5	53883942	54310582	ARL15	ENSG00000185305.12	-	protein_coding	0.0823805	6174.82	0.10438	0.508021
chr5	32124716	32174319	GOLPH3	ENSG00000113384.14	-	protein_coding	0.0835866	3326.61	0.104813	0.508258
chr11	28108248	28527041	METTL15	ENSG00000169519.21	+	protein_coding	0.0705743	6813.73	0.105232	0.508258
chrX	130202707	130268899	ZNF280C	ENSG00000056277.16	-	protein_coding	0.081479	3054.85	0.105191	0.508258
chr5	115578642	115626161	TMED7-TICAM2	ENSG00000251201.8	-	protein_coding	-0.117451	1014.84	0.10509	0.508258
chr10	109996368	110135565	ADD3	ENSG00000148700.15	+	protein_coding	0.076444	3799.99	0.105309	0.508258
chr7	129830732	129952960	UBE2H	ENSG00000186591.13	-	protein_coding	0.0884949	1851.41	0.104872	0.508258
chr3	10248023	10281218	TATDN2	ENSG00000157014.11	+	protein_coding	-0.104335	1178.29	0.104652	0.508258
chr7	124929873	125482966	POT1-AS1	ENSG00000224897.9	+	lncRNA	-0.115858	1159.42	0.105013	0.508258
chr7	105110704	105399308	SRPK2	ENSG00000135250.17	-	protein_coding	0.0732307	6694.83	0.104657	0.508258
chr4	17841187	18021876	LCORL	ENSG00000178177.17	-	protein_coding	0.0712057	7412.88	0.105695	0.509649
chr15	68184032	68229718	ENSG00000260007	ENSG00000260007.3	-	protein_coding	-0.0748897	4000.41	0.105894	0.510139
chr7	47275154	47582558	TNS3	ENSG00000136205.18	-	protein_coding	0.0792372	10676.4	0.105996	0.510154
chr11	65497640	65508073	MALAT1	ENSG00000251562.11	+	lncRNA	-0.197327	21332.6	0.106272	0.511008
chr1	223779893	223845954	TP53BP2	ENSG00000143514.18	-	protein_coding	0.0929347	1799.03	0.106497	0.511617
chr1	119911553	120100779	NOTCH2	ENSG00000134250.21	-	protein_coding	0.0743815	4177.48	0.106696	0.512099
chr4	70815783	70839897	GRSF1	ENSG00000132463.15	-	protein_coding	-0.0951381	1363.88	0.106799	0.512124
chr8	33370824	33473146	FUT10	ENSG00000172728.16	-	protein_coding	-0.0913064	1742.53	0.107305	0.513131
chr6	138422043	138692571	NHSL1	ENSG00000135540.12	-	protein_coding	0.0629569	7378.17	0.107246	0.513131
chr16	84053761	84116942	MBTPS1	ENSG00000140943.18	-	protein_coding	0.103816	1277.7	0.107225	0.513131
chr8	60678740	60868028	CHD7	ENSG00000171316.14	+	protein_coding	0.0846478	10090.9	0.107823	0.515132
chr3	140941830	140980995	SLC25A36	ENSG00000114120.14	+	protein_coding	0.084926	2592.07	0.107929	0.515164
chr1	235131634	235328219	ARID4B	ENSG00000054267.22	-	protein_coding	0.0753034	4970.29	0.108296	0.515968
chr20	35626031	35664956	CPNE1	ENSG00000214078.13	-	protein_coding	-0.0850105	2343.22	0.10824	0.515968
chr1	52372829	52404423	ORC1	ENSG00000085840.13	-	protein_coding	-0.106687	1053.77	0.108855	0.516266
chr15	58588809	58749791	ADAM10	ENSG00000137845.15	-	protein_coding	0.0832563	5434.51	0.108834	0.516266
chr8	30578318	30658236	GTF2E2	ENSG00000197265.9	-	protein_coding	-0.0922364	1876.69	0.108692	0.516266
chr1	169921326	170085208	KIFAP3	ENSG00000075945.13	-	protein_coding	0.119567	1202.13	0.108775	0.516266
chr19	57681969	57717301	ZNF551	ENSG00000204519.11	+	protein_coding	-0.1167	1154.63	0.108575	0.516266
chr7	98106862	98209638	LMTK2	ENSG00000164715.6	+	protein_coding	0.0867643	2256.96	0.10923	0.517575
chr15	48712928	48811146	CEP152	ENSG00000103995.14	-	protein_coding	0.0800283	3422.45	0.109598	0.517901
chr6	154154496	154356803	IPCEF1	ENSG00000074706.14	-	protein_coding	0.0926332	1715.69	0.109408	0.517901
chr5	119037772	119249138	DMXL1	ENSG00000172869.15	+	protein_coding	0.0730162	3877.42	0.10951	0.517901
chr20	31739271	31801805	TPX2	ENSG00000088325.16	+	protein_coding	0.0838171	3306.38	0.109726	0.518036
chr19	57280051	57294069	ZNF460	ENSG00000197714.9	+	protein_coding	0.0988087	1450.22	0.110123	0.519437
chr1	51577179	51798427	OSBPL9	ENSG00000117859.19	+	protein_coding	0.0827633	3378.15	0.110567	0.521057
chr9	90801787	90898549	SYK	ENSG00000165025.15	+	protein_coding	0.107636	920.127	0.110716	0.521288
chr5	75356345	75512138	CERT1	ENSG00000113163.19	-	protein_coding	0.0830233	4692.34	0.110823	0.521319
chr10	93993931	94332823	PLCE1	ENSG00000138193.17	+	protein_coding	-0.118409	901.512	0.111284	0.522227
chr16	46656132	46689518	VPS35	ENSG00000069329.19	-	protein_coding	0.118563	880.022	0.111195	0.522227
chr5	146447311	146511961	TCERG1	ENSG00000113649.14	+	protein_coding	0.0718633	8230.15	0.111418	0.522227
chr15	28884483	29118315	APBA2	ENSG00000034053.15	+	protein_coding	0.077373	3922.62	0.111327	0.522227
chr11	43358920	43494933	TTC17	ENSG00000052841.16	+	protein_coding	-0.075718	4609.41	0.111639	0.522791
chr10	87050202	87094843	GLUD1	ENSG00000148672.10	-	protein_coding	0.0900519	1766.67	0.111764	0.522909
chr1	45786987	46036122	MAST2	ENSG00000086015.23	+	protein_coding	0.0716347	4796.42	0.112542	0.526075
chr8	18527303	19084730	PSD3	ENSG00000156011.19	-	protein_coding	0.0714945	9184	0.112928	0.526748
chr2	32357023	32619571	BIRC6	ENSG00000115760.16	+	protein_coding	0.0712382	12764.3	0.112819	0.526748
chr15	72199029	72231819	PKM	ENSG00000067225.21	-	protein_coding	-0.0780333	7446.2	0.11299	0.526748
chr11	3854527	4093210	STIM1	ENSG00000167323.13	+	protein_coding	0.0931966	1755.78	0.113291	0.527678
chr9	5629025	5776557	RIC1	ENSG00000107036.12	+	protein_coding	0.0959976	3735.77	0.113397	0.527695
chr7	51016212	51316818	COBL	ENSG00000106078.19	-	protein_coding	0.0939842	2191.86	0.113614	0.52776
chr4	70704204	70808619	RUFY3	ENSG00000018189.13	+	protein_coding	0.0758537	2888.56	0.113524	0.52776
chr21	33584687	33931607	ENSG00000249209	ENSG00000249209.2	-	protein_coding	-0.112006	1349.72	0.11375	0.527921
chr13	102799119	102841533	BIVM	ENSG00000134897.14	+	protein_coding	-0.110932	1133.37	0.113943	0.528345
chr2	53864069	53970993	PSME4	ENSG00000068878.15	-	protein_coding	0.0728023	4508.53	0.114049	0.528368
chr10	68956135	68985068	DDX21	ENSG00000165732.14	+	protein_coding	0.0866543	3502.44	0.114365	0.528792
chr2	42169353	42332548	EML4	ENSG00000143924.19	+	protein_coding	0.0772567	4012.48	0.114446	0.528792
chr7	92604921	92836573	CDK6	ENSG00000105810.10	-	protein_coding	0.0612857	10384.1	0.114277	0.528792
chr12	54230942	54280133	CBX5	ENSG00000094916.16	-	protein_coding	-0.0860734	3271.58	0.115825	0.529578
chr9	6413151	6507054	UHRF2	ENSG00000147854.17	+	protein_coding	0.0928565	4106.17	0.11594	0.529578
chr17	59619684	59696956	CLTC	ENSG00000141367.13	+	protein_coding	0.0718559	4950.19	0.115308	0.529578
chr13	48053323	48095131	MED4	ENSG00000136146.15	-	protein_coding	-0.0792858	2347.04	0.11489	0.529578
chr7	7640752	8004053	ENSG00000283549	ENSG00000283549.1	+	lncRNA	0.0668122	4282.92	0.11581	0.529578
chr14	59429022	59465380	GPR135	ENSG00000181619.12	-	protein_coding	-0.1265	1284.06	0.115587	0.529578
chr9	131373636	131500197	PRRC2B	ENSG00000288701.1	+	protein_coding	0.0769703	8830.19	0.115875	0.529578
chr5	60945177	61154531	NDUFAF2	ENSG00000164182.12	+	protein_coding	0.0675586	5006.98	0.115303	0.529578
chr2	131104847	131353709	PLEKHB2	ENSG00000115762.17	+	protein_coding	0.0758593	3202.25	0.115941	0.529578
chr12	56714612	56741535	ENSG00000285625	ENSG00000285625.1	-	protein_coding	-0.0971238	1356.69	0.115018	0.529578
chr5	109334713	109409974	PJA2	ENSG00000198961.10	-	protein_coding	0.0958631	1938.89	0.115722	0.529578
chr8	97644184	97730260	MTDH	ENSG00000147649.10	+	protein_coding	-0.0709968	4546	0.115782	0.529578
chr17	81556887	81648465	NPLOC4	ENSG00000182446.15	-	protein_coding	0.0927076	1511.39	0.114755	0.529578
chr11	9384652	9448127	IPO7	ENSG00000205339.10	+	protein_coding	0.0695043	4959.48	0.116354	0.530704
chr10	60778331	60794852	CDK1	ENSG00000170312.17	+	protein_coding	0.101344	2526.38	0.116392	0.530704
chr10	58512872	58831435	BICC1	ENSG00000122870.12	+	protein_coding	0.0864637	1987.32	0.116915	0.532156
chr20	10637684	10673999	JAG1	ENSG00000101384.12	-	protein_coding	0.100668	1260.84	0.116891	0.532156
chr4	186587794	186726722	FAT1	ENSG00000083857.15	-	protein_coding	0.0716804	4181.71	0.117043	0.532275
chr3	47016428	47164113	SETD2	ENSG00000181555.22	-	protein_coding	0.0739033	6273	0.117409	0.533005
chr20	49632945	49713878	B4GALT5	ENSG00000158470.5	-	protein_coding	0.0800723	2278.46	0.117396	0.533005
chr3	123067025	123225227	PDIA5	ENSG00000065485.20	+	protein_coding	-0.0797062	3807.55	0.117726	0.533223
chr1	227563543	227677443	ZNF678	ENSG00000181450.18	+	protein_coding	0.0784567	4176.46	0.117765	0.533223
chr15	25333728	25439051	UBE3A	ENSG00000114062.22	-	protein_coding	0.0783922	11529.2	0.117697	0.533223
chr8	19817391	19852083	INTS10	ENSG00000104613.12	+	protein_coding	-0.111742	910.134	0.118023	0.533926
chr4	48497357	48780322	FRYL	ENSG00000075539.15	-	protein_coding	0.0874184	5386.38	0.118166	0.534108
chr6	53497341	53616970	GCLC	ENSG00000001084.13	-	protein_coding	0.0813398	2010.08	0.11854	0.535335
chr3	149812770	149962139	RNF13	ENSG00000082996.20	+	protein_coding	0.0740825	3210.68	0.119	0.536948
chr19	22286441	22317176	ZNF729	ENSG00000196350.9	+	protein_coding	0.0810489	2555.91	0.119163	0.537215
chr15	84980440	85139145	PDE8A	ENSG00000073417.15	+	protein_coding	0.0653312	10394.8	0.119366	0.537664
chr8	98117293	98159835	POP1	ENSG00000104356.11	+	protein_coding	-0.0881625	1468.73	0.119939	0.539778
chr20	17941597	17968980	SNX5	ENSG00000089006.17	-	protein_coding	-0.0689451	6276.8	0.12018	0.540395
chr6	149658153	149718105	LATS1	ENSG00000131023.13	-	protein_coding	-0.0880776	1784.11	0.12051	0.54141
chr1	117929720	117966543	WDR3	ENSG00000065183.16	+	protein_coding	-0.0850964	1829.03	0.120816	0.542317
chr15	70853239	71053658	LRRC49	ENSG00000137821.12	+	protein_coding	0.0878373	1539.73	0.121022	0.542772
chr20	35632340	35674544	ENSG00000272897	ENSG00000272897.5	-	protein_coding	-0.0816403	2186.69	0.122205	0.546192
chr15	52307281	52529132	MYO5A	ENSG00000197535.16	-	protein_coding	0.0625262	6074.79	0.122198	0.546192
chr19	21932958	22010949	ZNF208	ENSG00000160321.16	-	protein_coding	-0.0653079	5701.68	0.122035	0.546192
chr5	65517766	65563168	CENPK	ENSG00000123219.13	-	protein_coding	-0.0931242	2013.99	0.121936	0.546192
chr17	1420689	1463162	CRK	ENSG00000167193.8	-	protein_coding	-0.0978927	1278.92	0.122527	0.546223
chr15	24978583	25420336	SNHG14	ENSG00000224078.15	+	lncRNA	0.123521	890.137	0.122525	0.546223
chr10	84328586	84518521	CCSER2	ENSG00000107771.17	+	protein_coding	0.0894619	4945.62	0.122435	0.546223
chr14	96279195	96363341	ATG2B	ENSG00000066739.12	-	protein_coding	0.0892991	1475.21	0.122883	0.547339
chr3	28241584	28325142	CMC1	ENSG00000187118.14	+	protein_coding	0.0834057	2164.51	0.12304	0.547568
chr5	135033280	135358219	PITX1-AS1	ENSG00000224186.8	+	lncRNA	0.10513	1369.11	0.123177	0.547712
chr5	79372636	79514134	HOMER1	ENSG00000152413.15	-	protein_coding	0.0813744	3700.26	0.123803	0.549553
chr19	52650447	52690496	ENSG00000269825	ENSG00000269825.3	-	protein_coding	-0.0891815	1419.7	0.123746	0.549553
chr11	72285495	72434680	CLPB	ENSG00000162129.15	-	protein_coding	0.0858522	2288.21	0.124756	0.552853
chr15	29699367	29968915	TJP1	ENSG00000104067.17	-	protein_coding	0.06936	3531.18	0.124759	0.552853
chr3	156539553	156555149	SSR3	ENSG00000114850.7	-	protein_coding	-0.0838179	1802.65	0.12488	0.552917
chrX	18425583	18653629	CDKL5	ENSG00000008086.13	+	protein_coding	0.101036	1856.16	0.124997	0.552967
chr4	163494442	163520539	TMA16	ENSG00000198498.10	+	protein_coding	0.0793404	2726.92	0.125106	0.552978
chr3	48241100	48299253	ZNF589	ENSG00000164048.14	+	protein_coding	-0.0729869	3308.47	0.12523	0.553053
chr3	196012511	196082153	TFRC	ENSG00000072274.14	-	protein_coding	0.0806005	2756.69	0.125408	0.55337
chr4	2512477	2625320	ENSG00000290180	ENSG00000290180.1	+	protein_coding	0.078743	2456.77	0.125546	0.55351
chr13	45464898	45536701	COG3	ENSG00000136152.15	+	protein_coding	-0.0965601	1444.25	0.125734	0.553871
chr20	10435305	10636829	SLX4IP	ENSG00000149346.15	+	protein_coding	0.0746305	4134.24	0.125986	0.554438
chr15	99565417	99716488	MEF2A	ENSG00000068305.19	+	protein_coding	0.0755014	4992.6	0.12629	0.554438
chr7	66526088	66592397	ENSG00000291136	ENSG00000291136.1	-	lncRNA	-0.095584	1258.53	0.126216	0.554438
chr4	107824563	107915047	SGMS2	ENSG00000164023.15	+	protein_coding	0.0959763	2512.13	0.126249	0.554438
chr8	103398635	103415189	SLC25A32	ENSG00000164933.13	-	protein_coding	-0.1053	1174.45	0.126673	0.554713
chr5	150485818	150558211	NDST1	ENSG00000070614.15	+	protein_coding	-0.088072	1752.72	0.12664	0.554713
chr21	28928144	28992956	LTN1	ENSG00000198862.14	-	protein_coding	0.0899314	1859.34	0.126582	0.554713
chr2	36968383	37084372	HEATR5B	ENSG00000008869.12	-	protein_coding	-0.108232	1016.53	0.126843	0.554989
chr7	77537295	77640069	PTPN12	ENSG00000127947.16	+	protein_coding	0.0859056	2646.59	0.127173	0.555032
chr8	52622458	52745843	RB1CC1	ENSG00000023287.13	-	protein_coding	0.079916	2887.98	0.126976	0.555032
chr20	56369389	56392337	AURKA	ENSG00000087586.18	-	protein_coding	-0.102749	1504.88	0.127139	0.555032
chr1	247034637	247078811	ZNF670	ENSG00000277462.2	-	protein_coding	0.0923938	1301.4	0.127698	0.555437
chr10	32267751	32378798	EPC1	ENSG00000120616.16	-	protein_coding	0.0704	5276.27	0.12772	0.555437
chr10	96593315	96720514	PIK3AP1	ENSG00000155629.15	-	protein_coding	-0.0813351	3652.43	0.127972	0.555437
chr3	149517235	149736714	WWTR1	ENSG00000018408.15	-	protein_coding	0.0821496	2257.97	0.127858	0.555437
chr3	43354859	43691594	ANO10	ENSG00000160746.13	-	protein_coding	0.0742329	4720.22	0.128013	0.555437
chr20	5544439	5611006	GPCPD1	ENSG00000125772.14	-	protein_coding	0.0808844	2304.99	0.12754	0.555437
chr2	55172547	55232563	CLHC1	ENSG00000162994.16	-	protein_coding	-0.105219	1104.06	0.12775	0.555437
chr11	9776776	10304877	SBF2	ENSG00000133812.18	-	protein_coding	0.0630409	8781.34	0.129101	0.559061
chrX	80669503	80809877	BRWD3	ENSG00000165288.11	-	protein_coding	0.0722441	3665.77	0.129171	0.559061
chr6	104728094	104859919	HACE1	ENSG00000085382.12	-	protein_coding	0.0932575	1802.11	0.129127	0.559061
chr3	39808914	40260321	MYRIP	ENSG00000170011.14	+	protein_coding	0.0722207	4337.92	0.129338	0.559318
chr1	35599541	35641526	PSMB2	ENSG00000126067.12	-	protein_coding	0.0887385	2520.93	0.129568	0.559403
chr10	65570338	65880289	LINC01515	ENSG00000228065.13	+	lncRNA	0.0723408	3622.02	0.129573	0.559403
chr2	63892146	64019428	VPS54	ENSG00000143952.20	-	protein_coding	0.0710573	4118.03	0.129942	0.56053
chr1	109309568	109397918	SORT1	ENSG00000134243.12	-	protein_coding	0.0870306	1409.08	0.130195	0.561156
chr11	44095648	44251962	EXT2	ENSG00000151348.16	+	protein_coding	0.0849843	3047.99	0.130373	0.561458
chr5	122843439	123029354	SNX24	ENSG00000064652.11	+	protein_coding	0.0827742	2350.44	0.130581	0.561888
chr2	86720291	86778041	RMND5A	ENSG00000153561.13	+	protein_coding	0.0928499	1892.56	0.130805	0.562077
chr9	132592997	132670401	DDX31	ENSG00000125485.18	-	protein_coding	0.0745029	4029.69	0.130841	0.562077
chr5	126531200	126595362	ALDH7A1	ENSG00000164904.18	-	protein_coding	-0.0958704	1396.71	0.130967	0.562154
chr3	172039578	172401669	FNDC3B	ENSG00000075420.13	+	protein_coding	0.0712098	10405.2	0.131355	0.562889
chr6	34587288	34696859	ILRUN	ENSG00000196821.10	-	protein_coding	0.0706905	5086.63	0.131349	0.562889
chr11	10797050	10808940	EIF4G2	ENSG00000110321.19	-	protein_coding	-0.0853599	5332.61	0.131548	0.563253
chr2	219075329	219170827	ENSG00000280537	ENSG00000280537.2	-	protein_coding	0.105828	967.925	0.132084	0.56508
chr2	65310851	65432637	SPRED2	ENSG00000198369.10	-	protein_coding	0.084724	3696.67	0.13243	0.565749
chr5	131423921	131635231	RAPGEF6	ENSG00000158987.22	-	protein_coding	0.0708266	8198.1	0.132486	0.565749
chr22	18936411	18947741	ENSG00000284294	ENSG00000284294.1	+	lncRNA	0.0764979	2236.9	0.132567	0.565749
chr16	21597218	21657471	METTL9	ENSG00000197006.15	+	protein_coding	0.0919889	1247.29	0.132744	0.566041
chr12	85955666	86838904	MGAT4C	ENSG00000182050.14	-	protein_coding	0.0916086	1718.73	0.13286	0.566072
chr5	64766368	65102412	CWC27	ENSG00000153015.17	+	protein_coding	0.0678868	4447.94	0.133529	0.568455
chr7	38722974	38932394	VPS41	ENSG00000006715.16	-	protein_coding	0.0654677	4749.83	0.133872	0.56945
chr15	73560014	73634134	NPTN	ENSG00000156642.17	-	protein_coding	0.0731392	5446.57	0.134111	0.56997
chr10	806933	931821	LARP4B	ENSG00000107929.16	-	protein_coding	0.0693283	6476.49	0.134214	0.56997
chr19	39834458	39846379	FBL	ENSG00000105202.9	-	protein_coding	-0.101458	1084.45	0.13471	0.57068
chr2	48314637	48379295	FOXN2	ENSG00000170802.17	+	protein_coding	0.0866202	1874.6	0.134703	0.57068
chr9	126326829	126507041	MVB12B	ENSG00000196814.15	+	protein_coding	0.0986397	2100.59	0.134637	0.57068
chr18	9914016	9960021	VAPA	ENSG00000101558.14	+	protein_coding	0.0828994	3331.97	0.135415	0.572733
chr1	11980181	12015211	MFN2	ENSG00000116688.18	+	protein_coding	-0.10368	957.922	0.135316	0.572733
chr1	114716913	114758676	CSDE1	ENSG00000009307.17	-	protein_coding	0.0723654	5243.67	0.135652	0.573267
chr11	14277922	14364506	RRAS2	ENSG00000133818.14	-	protein_coding	0.0810284	3172.01	0.135968	0.574135
chr3	16802651	17090604	PLCL2	ENSG00000154822.18	+	protein_coding	0.0666188	15133.5	0.136209	0.574687
chrX	102599512	102714671	ARMCX5-GPRASP2	ENSG00000271147.8	+	lncRNA	-0.0801597	2512.14	0.136871	0.577007
chr10	24583609	24723887	ARHGAP21	ENSG00000107863.20	-	protein_coding	0.0882907	3409.48	0.136981	0.577007
chr19	23739195	23758891	ZNF681	ENSG00000196172.9	-	protein_coding	-0.101274	995.397	0.137456	0.57719
chr1	167220876	167427345	POU2F1	ENSG00000143190.23	+	protein_coding	0.0683372	9305.2	0.137165	0.57719
chr4	39698109	39782792	UBE2K	ENSG00000078140.14	+	protein_coding	0.066345	5475.8	0.137288	0.57719
chr15	58771192	58861900	MINDY2	ENSG00000128923.11	+	protein_coding	0.0883167	1534.48	0.137468	0.57719
chr3	24687887	25597932	RARB	ENSG00000077092.20	+	protein_coding	0.0958488	1266.76	0.137623	0.577372
chr19	47608196	47703277	BICRA	ENSG00000063169.12	+	protein_coding	0.0985097	1162.13	0.137823	0.577745
chr15	48134632	48178353	MYEF2	ENSG00000104177.20	-	protein_coding	0.0777669	2928.72	0.138537	0.5792
chr1	43650149	43705518	KDM4A	ENSG00000066135.13	+	protein_coding	0.0986335	988.533	0.138646	0.5792
chr14	21209136	21269494	HNRNPC	ENSG00000092199.19	-	protein_coding	0.0614885	15799.3	0.139258	0.5792
chr16	27459555	27549913	GTF3C1	ENSG00000077235.18	-	protein_coding	-0.0828674	1855.25	0.138855	0.5792
chr2	151409883	151508013	RIF1	ENSG00000080345.18	+	protein_coding	0.0614635	6882.68	0.138744	0.5792
chr13	45341345	45417975	TPT1-AS1	ENSG00000170919.16	+	lncRNA	-0.101736	1019.49	0.139151	0.5792
chr3	6770001	7741533	GRM7	ENSG00000196277.17	+	protein_coding	-0.117259	953.203	0.138337	0.5792
chr16	46578591	46621379	SHCBP1	ENSG00000171241.9	-	protein_coding	0.0840454	2034.75	0.138994	0.5792
chr2	11179759	11348330	ROCK2	ENSG00000134318.16	-	protein_coding	0.0732948	4736.07	0.138401	0.5792
chr15	67254786	67502260	IQCH	ENSG00000103599.20	+	protein_coding	0.0924967	1356.8	0.139284	0.5792
chr2	43230851	43596038	THADA	ENSG00000115970.19	-	protein_coding	0.073106	8374.99	0.139448	0.579418
chr6	17615035	17706925	NUP153	ENSG00000124789.12	-	protein_coding	0.0709181	5961.25	0.139588	0.579535
chr15	28111040	28322179	HERC2	ENSG00000128731.18	-	protein_coding	0.0764952	3554.97	0.139841	0.579658
chr1	114392790	114511203	TRIM33	ENSG00000197323.12	-	protein_coding	0.0717094	5508.08	0.139802	0.579658
chr22	18906238	18947732	ENSG00000283809	ENSG00000283809.1	+	protein_coding	0.0752322	2242.42	0.140248	0.580884
chr12	8295986	8396803	LINC00937	ENSG00000226091.7	-	lncRNA	-0.106492	955.443	0.140536	0.581149
chr3	56557161	56621837	CCDC66	ENSG00000180376.17	+	protein_coding	0.0816173	1798.98	0.140531	0.581149
chr17	16029065	16218185	NCOR1	ENSG00000141027.23	-	protein_coding	0.0651349	5772.08	0.140696	0.581351
chr6	38675925	38703145	GLO1	ENSG00000124767.7	-	protein_coding	-0.08571	1849.57	0.141511	0.582036
chr11	75399515	75422280	RPS3	ENSG00000149273.15	+	protein_coding	-0.0879171	2565.61	0.141001	0.582036
chr4	2536647	2732573	FAM193A	ENSG00000125386.16	+	protein_coding	0.0700649	4837.13	0.141401	0.582036
chr21	34787801	36004667	RUNX1	ENSG00000159216.19	-	protein_coding	0.0867562	1762.41	0.14147	0.582036
chr12	12473282	12562863	DUSP16	ENSG00000111266.9	-	protein_coding	0.0981345	1571.07	0.141646	0.582036
chr5	90529344	91164437	ADGRV1	ENSG00000164199.18	+	protein_coding	0.0585811	39587.9	0.141536	0.582036
chr19	46860997	47005077	ARHGAP35	ENSG00000160007.20	+	protein_coding	0.0742663	2745.16	0.141334	0.582036
chr15	64094123	64146090	SNX1	ENSG00000028528.15	+	protein_coding	-0.0768167	2421.57	0.141874	0.582512
chr4	760202	781866	PCGF3-AS1	ENSG00000249592.7	-	lncRNA	-0.0982115	1098.41	0.142719	0.585058
chr5	150357629	150400308	TCOF1	ENSG00000070814.22	+	protein_coding	-0.0850189	1831.01	0.142718	0.585058
chr1	206203346	206464436	SRGAP2	ENSG00000266028.8	+	protein_coding	0.070316	2706.95	0.142993	0.58572
chr3	121431431	121545988	POLQ	ENSG00000051341.15	-	protein_coding	-0.0671253	5280.65	0.143332	0.585722
chr1	245749342	246507312	SMYD3	ENSG00000185420.19	-	protein_coding	0.0725078	11758.1	0.143237	0.585722
chr4	183797692	184023526	STOX2	ENSG00000173320.12	+	protein_coding	0.0779314	2168.09	0.143216	0.585722
chr3	24117153	24495756	THRB	ENSG00000151090.20	-	protein_coding	0.0906897	1305.03	0.143576	0.5858
chr8	103398658	103501895	ENSG00000285982	ENSG00000285982.1	-	protein_coding	-0.101677	1188.71	0.143468	0.5858
chr19	57848731	57889074	ZNF814	ENSG00000204514.11	-	protein_coding	-0.0940428	1955.16	0.143771	0.586133
chr6	21664184	22654455	CASC15	ENSG00000272168.10	+	lncRNA	0.0614805	4823.42	0.144043	0.586784
chr3	46921726	46982010	CCDC12	ENSG00000160799.12	-	protein_coding	0.0807676	2131.88	0.14466	0.587455
chr15	101175727	101252048	CHSY1	ENSG00000131873.7	-	protein_coding	0.0813599	1861.59	0.144478	0.587455
chr19	46347087	46392981	PPP5C	ENSG00000011485.15	+	protein_coding	0.0878705	1445.56	0.144643	0.587455
chr2	99400475	99490035	REV1	ENSG00000135945.10	-	protein_coding	0.0775005	3084.97	0.144462	0.587455
chr8	1763888	1958627	KBTBD11-OT1	ENSG00000283239.1	+	protein_coding	-0.0967422	2519.53	0.144959	0.588212
chr11	128965060	129279324	ARHGAP32	ENSG00000134909.19	-	protein_coding	0.0753644	5579.48	0.145196	0.588313
chr10	21756548	22003769	DNAJC1	ENSG00000136770.11	-	protein_coding	0.0780628	2764.97	0.145234	0.588313
chr6	149504495	149546043	PPIL4	ENSG00000131013.4	-	protein_coding	-0.0989959	1070.89	0.145324	0.588313
chr18	58044226	58401540	NEDD4L	ENSG00000049759.20	+	protein_coding	0.077789	2787.66	0.146074	0.589491
chr11	129899706	130002835	PRDM10	ENSG00000170325.16	-	protein_coding	-0.0982044	1170.7	0.146295	0.589491
chr19	36445119	36489902	ZNF566	ENSG00000186017.16	-	protein_coding	0.090565	1354.01	0.146252	0.589491
chr12	50504985	50748657	DIP2B	ENSG00000066084.13	+	protein_coding	0.0674874	3447.43	0.145746	0.589491
chr17	39404285	39451272	MED1	ENSG00000125686.12	-	protein_coding	-0.103631	1080.15	0.146109	0.589491
chr18	9546791	9615240	PPP4R1	ENSG00000154845.16	-	protein_coding	0.0792278	2676.97	0.146233	0.589491
chr14	96501433	96567116	PAPOLA	ENSG00000090060.19	+	protein_coding	0.0824809	4926.3	0.146727	0.590773
chr3	154272546	154324487	DHX36	ENSG00000174953.14	-	protein_coding	0.0722156	3629.14	0.146863	0.590863
chr2	25042076	25159135	EFR3B	ENSG00000084710.14	+	protein_coding	-0.105406	1105.37	0.146979	0.590872
chr4	17800655	17810758	DCAF16	ENSG00000163257.11	-	protein_coding	-0.0896659	1202.79	0.148063	0.593849
chr19	19385826	19508932	GATAD2A	ENSG00000167491.18	+	protein_coding	0.0734954	3344.19	0.147967	0.593849
chr11	8682788	8714759	RPL27A	ENSG00000166441.13	+	protein_coding	-0.0794495	2354.66	0.148016	0.593849
chr17	74203582	74210655	RPL38	ENSG00000172809.13	+	protein_coding	0.0977824	999.69	0.148333	0.594018
chr1	223701593	223776018	CAPN2	ENSG00000162909.18	+	protein_coding	-0.097022	1008.89	0.148254	0.594018
chr19	11925068	11950773	ZNF700	ENSG00000196757.8	+	protein_coding	0.0969928	1289.25	0.148702	0.595039
chr2	173075435	173268015	MAP3K20	ENSG00000091436.17	+	protein_coding	0.0669148	2915.54	0.149166	0.595061
chr14	59188646	59371405	DAAM1	ENSG00000100592.16	+	protein_coding	0.11449	1000.2	0.149158	0.595061
chr1	172532349	172611833	SUCO	ENSG00000094975.15	+	protein_coding	0.0784371	2396.56	0.148825	0.595061
chr18	50968019	51058144	ENSG00000267699	ENSG00000267699.2	+	protein_coding	0.0832782	2122.32	0.149028	0.595061
chr7	99558406	99576453	ZNF655	ENSG00000197343.11	+	protein_coding	-0.102652	1119.92	0.149418	0.595385
chrX	21372801	21654695	CNKSR2	ENSG00000149970.16	+	protein_coding	0.0789056	2320.28	0.149476	0.595385
chr19	22179089	22215801	ZNF676	ENSG00000196109.9	-	protein_coding	-0.0595182	6377.01	0.149674	0.595717
chr17	42313324	42388540	STAT3	ENSG00000168610.16	-	protein_coding	0.0879291	1309.51	0.150038	0.595798
chr20	3249306	3407669	DNAAF9	ENSG00000088854.13	-	protein_coding	-0.0948148	1044.1	0.149903	0.595798
chr18	9475009	9538114	RALBP1	ENSG00000017797.13	+	protein_coding	0.0947948	1078.38	0.150031	0.595798
chr11	95789965	95832693	CEP57	ENSG00000166037.11	+	protein_coding	-0.0810575	1667.66	0.150172	0.595875
chr1	150321479	150353233	PRPF3	ENSG00000117360.13	+	protein_coding	-0.108262	896.599	0.150588	0.596303
chr15	30646132	30723495	ENSG00000290886	ENSG00000290886.1	+	lncRNA	0.0738097	3474.68	0.150632	0.596303
chr22	35738736	36028824	RBFOX2	ENSG00000100320.24	-	protein_coding	0.0657047	6261.66	0.150739	0.596303
chr18	35290276	35328390	ZNF271P	ENSG00000257267.5	+	transcribed_unitary_pseudogene	-0.111735	983.162	0.15049	0.596303
chr15	68778535	68820897	ANP32A	ENSG00000140350.15	-	protein_coding	0.0622343	6265.06	0.150863	0.596338
chr2	111611639	111884690	ANAPC1	ENSG00000153107.13	-	protein_coding	0.0639462	4135	0.151142	0.596683
chr4	40810027	41216714	APBB2	ENSG00000163697.18	-	protein_coding	0.0625355	7923.84	0.15118	0.596683
chr17	35578046	35726413	AP2B1	ENSG00000006125.18	+	protein_coding	0.0705123	4733.31	0.151904	0.599089
chr1	24631716	24673281	SRRM1	ENSG00000133226.19	+	protein_coding	-0.0658951	2782.17	0.152081	0.599329
chr14	93718298	93788485	PRIMA1	ENSG00000175785.13	-	protein_coding	-0.0935466	1548.24	0.1525	0.600072
chr9	121074660	121177729	CNTRL	ENSG00000119397.19	+	protein_coding	0.0892154	1604.81	0.152474	0.600072
chr14	20256558	20305960	TTC5	ENSG00000136319.12	-	protein_coding	0.102878	932.451	0.152622	0.600099
chr11	62123998	62153169	INCENP	ENSG00000149503.13	+	protein_coding	0.0889375	1290.94	0.153373	0.600133
chr2	27889941	28338901	BABAM2	ENSG00000158019.21	+	protein_coding	0.0688753	5331.97	0.152911	0.600133
chr2	97756333	97995948	TMEM131	ENSG00000075568.17	-	protein_coding	0.0745394	14547.2	0.153055	0.600133
chr11	93729948	93784391	TAF1D	ENSG00000166012.17	-	protein_coding	-0.0696248	3462.69	0.153439	0.600133
chr17	20008865	20319026	SPECC1	ENSG00000128487.19	+	protein_coding	0.0804127	2470.92	0.153076	0.600133
chr9	4792944	4885917	RCL1	ENSG00000120158.12	+	protein_coding	0.0652891	4426.08	0.153405	0.600133
chr12	122078756	122147344	MLXIP	ENSG00000175727.15	+	protein_coding	-0.0851359	1859.28	0.153255	0.600133
chr1	150363091	150476566	RPRD2	ENSG00000163125.16	+	protein_coding	0.070891	2930.34	0.153871	0.600255
chr8	6708642	6761503	AGPAT5	ENSG00000155189.12	+	protein_coding	-0.0651452	3290.24	0.153709	0.600255
chr6	73413515	73452297	CGAS	ENSG00000164430.17	-	protein_coding	-0.100231	916.621	0.153932	0.600255
chr3	185914558	185938103	TRA2B	ENSG00000136527.19	-	protein_coding	0.070517	8961.62	0.15369	0.600255
chr18	657653	673578	TYMS	ENSG00000176890.16	+	protein_coding	0.101272	993.16	0.154208	0.600881
chr19	47607524	47733098	ENSG00000268746	ENSG00000268746.1	+	lncRNA	0.0950624	1190.77	0.154584	0.601894
chr18	47108188	47176345	ENSG00000267228	ENSG00000267228.7	-	protein_coding	-0.0849347	1737.85	0.154718	0.601966
chr1	96721665	96823738	PTBP2	ENSG00000117569.20	+	protein_coding	0.0603978	9687.23	0.154945	0.602398
chr7	29146547	29514328	CHN2	ENSG00000106069.26	+	protein_coding	-0.104848	1583.78	0.155218	0.603006
chr3	23805955	23891640	UBE2E1	ENSG00000170142.12	+	protein_coding	0.0596202	5851.92	0.155474	0.603552
chr1	89995110	90035533	ZNF326	ENSG00000162664.17	+	protein_coding	0.0760063	2029.94	0.15632	0.60638
chr19	10718055	10833488	DNM2	ENSG00000079805.19	+	protein_coding	0.0794335	1668.01	0.156668	0.60728
chr1	62454298	62688386	DOCK7	ENSG00000116641.18	-	protein_coding	0.0794749	3467.13	0.156869	0.607603
chr3	72996803	73069198	PPP4R2	ENSG00000163605.16	+	protein_coding	0.0802613	5311.96	0.15708	0.60797
chr10	118004916	118046941	RAB11FIP2	ENSG00000107560.12	-	protein_coding	0.0768318	2220.81	0.15834	0.60911
chr3	94062980	94131832	NSUN3	ENSG00000178694.10	+	protein_coding	0.0891025	1348.91	0.159628	0.60911
chr17	65009289	65056740	GNA13	ENSG00000120063.10	-	protein_coding	0.0796625	1689.91	0.159677	0.60911
chr2	76747685	77593319	LRRTM4	ENSG00000176204.14	-	protein_coding	0.210759	2586.76	0.160676	0.60911
chr9	8314246	10613002	PTPRD	ENSG00000153707.19	-	protein_coding	0.0584732	7629.57	0.161233	0.60911
chr15	30624548	30773002	ENSG00000284906	ENSG00000284906.3	+	protein_coding	0.0644317	5985.72	0.159228	0.60911
chr4	183099257	183320777	WWC2	ENSG00000151718.16	+	protein_coding	0.0617442	7822.25	0.159442	0.60911
chr8	1823926	1958641	ARHGEF10	ENSG00000104728.16	+	protein_coding	-0.100129	2070.8	0.160762	0.60911
chr10	95732976	96090250	ENTPD1-AS1	ENSG00000226688.9	-	lncRNA	-0.096268	1046.37	0.160327	0.60911
chr3	128879596	128924003	ACAD9	ENSG00000177646.20	+	protein_coding	-0.087385	1423.19	0.161103	0.60911
chr7	29806486	29917061	WIPF3	ENSG00000122574.12	+	protein_coding	-0.0973782	923.708	0.161675	0.60911
chr2	206114817	206159509	NDUFS1	ENSG00000023228.14	-	protein_coding	-0.0767888	1707.38	0.159721	0.60911
chr13	39009865	39038089	PROSER1	ENSG00000120685.20	-	protein_coding	0.0845329	1468.17	0.159675	0.60911
chr14	55051647	55070194	MAPK1IP1L	ENSG00000168175.16	+	protein_coding	-0.0784772	1944.12	0.161648	0.60911
chr17	15627960	15684311	TRIM16	ENSG00000221926.13	-	protein_coding	-0.0968067	988.013	0.157852	0.60911
chr8	86514435	86561498	CPNE3	ENSG00000085719.13	+	protein_coding	0.0972304	1020	0.159306	0.60911
chr16	56730118	56850286	NUP93	ENSG00000102900.13	+	protein_coding	0.0693808	4392.05	0.158693	0.60911
chr4	39287456	39366375	RFC1	ENSG00000035928.17	-	protein_coding	0.0661028	3385.63	0.160921	0.60911
chr5	66596380	67169593	MAST4	ENSG00000069020.19	+	protein_coding	0.0825834	4131.34	0.158515	0.60911
chr8	63168553	63212786	YTHDF3	ENSG00000185728.17	+	protein_coding	0.0709555	3217.9	0.157711	0.60911
chr5	109689927	109869625	MAN2A1	ENSG00000112893.10	+	protein_coding	0.0812845	5442.67	0.160424	0.60911
chr13	79311824	79406477	RBM26	ENSG00000139746.16	-	protein_coding	0.0652721	8762.88	0.161711	0.60911
chr4	128061286	128222931	LARP1B	ENSG00000138709.20	+	protein_coding	-0.0662161	3394.71	0.158579	0.60911
chr18	9102630	9134345	NDUFV2	ENSG00000178127.13	+	protein_coding	0.0698419	2265.61	0.159328	0.60911
chr11	78652829	79441030	TENM4	ENSG00000149256.16	-	protein_coding	-0.0685244	6933.75	0.159776	0.60911
chr5	40825262	40835222	RPL37	ENSG00000145592.14	-	protein_coding	-0.076027	3399.26	0.161682	0.60911
chr6	133240514	133532128	EYA4	ENSG00000112319.21	+	protein_coding	0.0747189	4601.8	0.160467	0.60911
chr10	100347233	100364826	SCD	ENSG00000099194.6	+	protein_coding	-0.133542	4302.87	0.160849	0.60911
chr7	112422887	112481017	IFRD1	ENSG00000006652.15	+	protein_coding	0.0910406	1393.32	0.159108	0.60911
chr3	101574180	101594465	PCNP	ENSG00000081154.12	+	protein_coding	-0.0843756	1349.77	0.160752	0.60911
chr13	32315086	32400268	BRCA2	ENSG00000139618.18	+	protein_coding	0.0796688	2200.48	0.15828	0.60911
chr15	74782080	74803197	CSK	ENSG00000103653.17	+	protein_coding	-0.104968	948.564	0.160616	0.60911
chr5	176905005	177022633	UIMC1	ENSG00000087206.17	-	protein_coding	0.0719721	2862.19	0.158715	0.60911
chrX	115110616	115234096	LRCH2	ENSG00000130224.15	-	protein_coding	0.078798	2298.45	0.157981	0.60911
chr15	75903876	75942511	FBXO22	ENSG00000167196.14	+	protein_coding	0.0666141	3934.88	0.161483	0.60911
chr16	72236281	72665014	LINC01572	ENSG00000261008.9	-	lncRNA	0.0567256	6557.42	0.160093	0.60911
chr20	37693955	37872129	CTNNBL1	ENSG00000132792.20	+	protein_coding	0.0875986	3544.17	0.161477	0.60911
chr1	183472216	183598246	SMG7	ENSG00000116698.22	+	protein_coding	0.0649444	6121.11	0.162484	0.611138
chr22	17787649	18024561	MICAL3	ENSG00000243156.9	-	protein_coding	0.064954	3596.37	0.162471	0.611138
chr17	1344275	1400222	YWHAE	ENSG00000108953.17	-	protein_coding	0.0669672	5975.58	0.162882	0.611749
chr4	77713387	77819615	CNOT6L	ENSG00000138767.14	-	protein_coding	0.0993003	1634.36	0.162838	0.611749
chr12	110533245	110583318	PPTC7	ENSG00000196850.6	-	protein_coding	0.0781635	1801.14	0.163048	0.61193
chr4	75641849	75724589	G3BP2	ENSG00000138757.15	-	protein_coding	-0.0714135	3036.8	0.163657	0.613774
chrX	53176283	53225422	KDM5C	ENSG00000126012.13	-	protein_coding	-0.0891893	1352.99	0.164037	0.614754
chrX	7147237	7804358	STS	ENSG00000101846.9	+	protein_coding	-0.093878	1122.82	0.164368	0.615356
chr5	140401814	140539856	ANKHD1	ENSG00000131503.21	+	protein_coding	0.0651164	4102.13	0.164601	0.615356
chr6	106045423	106325791	ATG5	ENSG00000057663.16	-	protein_coding	0.0702368	5751.39	0.164513	0.615356
chr15	75463251	75579315	PTPN9	ENSG00000169410.11	-	protein_coding	0.0673351	3704.52	0.164671	0.615356
chr2	153871922	154453979	GALNT13	ENSG00000144278.15	+	protein_coding	0.0625064	3303.72	0.166176	0.616547
chr19	22052430	22091480	ZNF257	ENSG00000197134.13	+	protein_coding	-0.0852544	1752.11	0.166137	0.616547
chr8	109240919	109334121	NUDCD1	ENSG00000120526.12	-	protein_coding	0.0809027	3428.91	0.165884	0.616547
chr12	280057	389320	KDM5A	ENSG00000073614.13	-	protein_coding	0.0672791	2986.87	0.1654	0.616547
chr5	55935095	55995022	IL6ST	ENSG00000134352.21	-	protein_coding	0.106463	1088.9	0.165452	0.616547
chr8	43034194	43085788	FNTA	ENSG00000168522.13	+	protein_coding	-0.0973129	1209.96	0.166053	0.616547
chr2	19910263	19990105	WDR35	ENSG00000118965.16	-	protein_coding	0.0757452	2266.37	0.166018	0.616547
chr4	24517441	24584554	DHX15	ENSG00000109606.13	-	protein_coding	0.108932	12441.9	0.165202	0.616547
chr3	97941818	97972457	RIOX2	ENSG00000170854.18	-	protein_coding	0.0915018	1260.49	0.165751	0.616547
chr2	195575977	195737702	SLC39A10	ENSG00000196950.14	+	protein_coding	0.0748899	1862.82	0.165956	0.616547
chr18	26016253	26091217	SS18	ENSG00000141380.14	-	protein_coding	0.0857988	3959.94	0.166821	0.616723
chr7	112819147	112939875	BMT2	ENSG00000164603.12	-	protein_coding	0.101835	1228.2	0.16654	0.616723
chr1	13700188	13825079	PRDM2	ENSG00000116731.23	+	protein_coding	0.0727833	3195.06	0.166424	0.616723
chr7	138460259	138589996	TRIM24	ENSG00000122779.18	+	protein_coding	0.0739041	15153.5	0.166742	0.616723
chr6	42564029	42693505	UBR2	ENSG00000024048.11	+	protein_coding	0.0713914	2130.78	0.167172	0.616723
chr4	53377569	53464382	FIP1L1	ENSG00000145216.17	+	protein_coding	0.0806943	4321.79	0.167011	0.616723
chr6	154159828	154510114	ENSG00000288520	ENSG00000288520.1	-	protein_coding	0.068542	4136.75	0.1667	0.616723
chr2	127701027	127811187	WDR33	ENSG00000136709.12	-	protein_coding	0.0567143	5706	0.167069	0.616723
chr19	11925075	11979290	ENSG00000267179	ENSG00000267179.1	+	protein_coding	0.0908028	1381.01	0.167484	0.617435
chr12	10699089	10723323	YBX3	ENSG00000060138.13	-	protein_coding	0.0794051	2891.5	0.167855	0.618363
chr20	49046246	49096960	CSE1L	ENSG00000124207.17	+	protein_coding	0.0614218	3878	0.168043	0.618616
chr6	10886831	10979320	SYCP2L	ENSG00000153157.14	+	protein_coding	0.0917629	1093.21	0.1685	0.619862
chr13	51354077	51454264	INTS6	ENSG00000102786.15	-	protein_coding	-0.059671	6755.73	0.168914	0.620946
chr1	112619805	112671616	CAPZA1	ENSG00000116489.13	+	protein_coding	0.0641872	3541.04	0.169218	0.621064
chr13	75549773	75807120	ENSG00000261553	ENSG00000261553.5	+	lncRNA	0.0621012	4481.35	0.169373	0.621064
chr17	2689386	2712663	CLUH	ENSG00000132361.18	-	protein_coding	0.123751	893.837	0.169425	0.621064
chr17	59109857	59155260	SKA2	ENSG00000182628.13	-	protein_coding	0.0713872	2542.58	0.169226	0.621064
chr7	157335381	157417439	DNAJB6	ENSG00000105993.15	+	protein_coding	-0.0805473	1829.66	0.169704	0.621648
chr9	79571773	79726882	TLE4	ENSG00000106829.21	+	protein_coding	0.095367	1722.76	0.169939	0.621821
chr2	68178857	68256237	PPP3R1	ENSG00000221823.11	-	protein_coding	0.0678136	4621.12	0.16999	0.621821
chr7	74174231	74197122	EIF4H	ENSG00000106682.16	+	protein_coding	0.0795928	1707.52	0.170365	0.62196
chr20	38962299	39039723	DHX35	ENSG00000101452.15	+	protein_coding	0.0838567	2061.98	0.170387	0.62196
chr20	34280268	34311802	AHCY	ENSG00000101444.13	-	protein_coding	-0.0912244	1327.57	0.17025	0.62196
chr20	63865329	63928452	ENSG00000290226	ENSG00000290226.1	+	lncRNA	0.083093	1446.27	0.170626	0.622396
chr11	121024125	121113108	TBCEL-TECTA	ENSG00000285509.1	+	protein_coding	0.0786512	1807.03	0.170789	0.622554
chr2	183117513	183161680	NUP35	ENSG00000163002.13	+	protein_coding	0.0731611	3403.06	0.171028	0.622988
chr22	42160013	42343616	TCF20	ENSG00000100207.21	-	protein_coding	0.070236	3454.09	0.171669	0.624885
chr11	76349898	76381132	THAP12	ENSG00000137492.9	-	protein_coding	0.0804122	1772.47	0.171852	0.625115
chr4	77862830	77952785	MRPL1	ENSG00000169288.18	+	protein_coding	0.0756292	3288.79	0.172194	0.625699
chr6	42879616	42889925	RPL7L1	ENSG00000146223.16	+	protein_coding	-0.0847137	2000.62	0.172844	0.625699
chr6	145382535	145736023	EPM2A	ENSG00000112425.16	-	protein_coding	0.0857611	1468.48	0.172976	0.625699
chr5	179678628	179731641	CANX	ENSG00000127022.16	+	protein_coding	-0.0714485	4164.52	0.172614	0.625699
chr2	211375717	212538841	ERBB4	ENSG00000178568.16	-	protein_coding	0.117484	1012.28	0.17291	0.625699
chr17	39252663	39402523	FBXL20	ENSG00000108306.13	-	protein_coding	0.110976	922.537	0.172685	0.625699
chr4	119454762	119552025	ENSG00000291203	ENSG00000291203.1	+	lncRNA	-0.0644623	4080.1	0.172463	0.625699
chr3	119821321	120094994	GSK3B	ENSG00000082701.17	-	protein_coding	0.0689367	9505.82	0.17232	0.625699
chr8	96493813	96611790	SDC2	ENSG00000169439.12	+	protein_coding	0.0727863	2859.38	0.173189	0.626034
chr4	41935129	41960803	TMEM33	ENSG00000109133.14	+	protein_coding	0.0645156	3182.53	0.173349	0.626176
chr20	2873420	3039076	PTPRA	ENSG00000132670.21	+	protein_coding	0.067412	3756.96	0.173567	0.626528
chrX	68498562	68537282	YIPF6	ENSG00000181704.12	+	protein_coding	0.0663332	2554.75	0.173956	0.627498
chr19	57876765	57916591	ENSG00000269476	ENSG00000269476.1	-	protein_coding	-0.0924511	1211.21	0.174221	0.627581
chr8	80034745	80231232	TPD52	ENSG00000076554.16	-	protein_coding	0.0792427	3793.95	0.174196	0.627581
chr13	40729128	40771190	MRPS31	ENSG00000102738.8	-	protein_coding	-0.0894177	1032.32	0.174504	0.628165
chr6	166858094	166956124	ENSG00000249141	ENSG00000249141.1	-	protein_coding	-0.0923705	981.895	0.174726	0.628498
chr17	67070444	67245989	HELZ	ENSG00000198265.12	-	protein_coding	0.0588287	5010.76	0.174838	0.628498
chr2	99141485	99322741	ENSG00000241962	ENSG00000241962.9	+	protein_coding	-0.0774395	1711.5	0.176155	0.629338
chr4	53377839	54295272	ENSG00000282278	ENSG00000282278.1	+	protein_coding	0.0782692	4472.51	0.175799	0.629338
chr3	44915257	44976185	ZDHHC3	ENSG00000163812.16	-	protein_coding	-0.0854001	1135.22	0.175518	0.629338
chr4	13361354	13484365	RAB28	ENSG00000157869.16	-	protein_coding	0.0651848	5110.85	0.175502	0.629338
chr1	244653103	244709033	DESI2	ENSG00000121644.19	+	protein_coding	0.0801107	1787.29	0.176161	0.629338
chr3	10249372	10285796	ENSG00000272410	ENSG00000272410.5	+	protein_coding	-0.0863132	1334.51	0.176143	0.629338
chr7	127346790	127431924	ZNF800	ENSG00000048405.11	-	protein_coding	-0.0713975	1826.13	0.175683	0.629338
chr11	73400487	73598189	FAM168A	ENSG00000054965.11	-	protein_coding	0.07298	2576.23	0.175649	0.629338
chr3	111070071	111275563	NECTIN3	ENSG00000177707.11	+	protein_coding	0.065956	3243.41	0.175252	0.629338
chr9	85546539	85742029	AGTPBP1	ENSG00000135049.16	-	protein_coding	0.0645456	4062.06	0.176578	0.629642
chr4	109560209	109688719	MCUB	ENSG00000005059.16	+	protein_coding	0.0669164	3287.81	0.17661	0.629642
chr21	34073578	34106260	SLC5A3	ENSG00000198743.7	+	protein_coding	-0.0756781	2242.58	0.176378	0.629642
chr4	74114174	74303099	MTHFD2L	ENSG00000163738.19	+	protein_coding	-0.100364	902.573	0.176934	0.629898
chr3	138494344	138594538	CEP70	ENSG00000114107.9	-	protein_coding	0.0905251	1266.67	0.177012	0.629898
chr6	37257772	37332970	TBC1D22B	ENSG00000065491.8	+	protein_coding	-0.0956154	955.038	0.177045	0.629898
chr18	79679803	79754503	CTDP1	ENSG00000060069.18	+	protein_coding	0.0913144	928.136	0.177286	0.630154
chr2	215311956	215349773	ATIC	ENSG00000138363.15	+	protein_coding	-0.0633956	2861.19	0.17736	0.630154
chr15	40594020	40664342	KNL1	ENSG00000137812.21	+	protein_coding	0.0835198	1398.45	0.177492	0.630194
chr5	151771045	151812911	G3BP1	ENSG00000145907.16	+	protein_coding	0.0639724	6419.55	0.178265	0.63031
chr18	62523025	62587709	ZCCHC2	ENSG00000141664.10	+	protein_coding	-0.090538	1228.67	0.178567	0.63031
chr2	42494569	42756947	MTA3	ENSG00000057935.14	+	protein_coding	0.0707428	6818.79	0.178616	0.63031
chr1	68098473	68233120	WLS	ENSG00000116729.14	-	protein_coding	0.06884	2775.71	0.178379	0.63031
chr21	34511122	34614913	ENSG00000288711	ENSG00000288711.1	-	protein_coding	0.0809645	1433.12	0.178399	0.63031
chr4	112539333	112636995	ZGRF1	ENSG00000138658.16	-	protein_coding	0.0752473	1792.29	0.178011	0.63031
chr5	61332258	61546172	ZSWIM6	ENSG00000130449.6	+	protein_coding	0.0605088	3318.71	0.178208	0.63031
chr6	89364616	89412273	RRAGD	ENSG00000025039.15	-	protein_coding	0.0939489	1155.95	0.17769	0.63031
chr9	124658412	124698635	MIR181A2HG	ENSG00000224020.3	+	lncRNA	-0.0977716	874.669	0.178587	0.63031
chr3	118004819	118810836	ENSG00000243276	ENSG00000243276.6	-	lncRNA	-0.0715526	3569.62	0.178986	0.63065
chr8	129839593	130017504	CYRIB	ENSG00000153310.22	-	protein_coding	0.06133	4802.94	0.179077	0.63065
chr5	88189633	88269476	TMEM161B	ENSG00000164180.14	-	protein_coding	0.072908	3895.8	0.178964	0.63065
chr11	94415570	94493885	MRE11	ENSG00000020922.13	-	protein_coding	0.0663271	2657.01	0.179361	0.631223
chr6	155256134	155314493	TFB1M	ENSG00000029639.11	-	protein_coding	0.0702856	2128.95	0.180148	0.631856
chr2	32277904	32316594	YIPF4	ENSG00000119820.11	+	protein_coding	0.0726977	1735.5	0.179904	0.631856
chr5	43602692	43707405	NNT	ENSG00000112992.18	+	protein_coding	0.0655451	10058.2	0.18013	0.631856
chr6	154832697	155257723	TIAM2	ENSG00000146426.19	+	protein_coding	0.0572602	7698.26	0.180147	0.631856
chr5	140801028	141012347	PCDHA3	ENSG00000255408.4	+	protein_coding	0.0872895	1430	0.179832	0.631856
chr9	32886601	33025130	APTX	ENSG00000137074.20	-	protein_coding	-0.073252	2069	0.180562	0.63288
chr1	13583465	13617957	PDPN	ENSG00000162493.17	+	protein_coding	-0.0906862	1122.38	0.180795	0.633269
chr4	143513702	143557486	SMARCA5	ENSG00000153147.6	+	protein_coding	0.0685826	3288.38	0.181229	0.634303
chr10	71816298	71851251	PSAP	ENSG00000197746.15	-	protein_coding	0.111703	1137.99	0.181334	0.634303
chr3	38165089	38255484	OXSR1	ENSG00000172939.9	+	protein_coding	0.0784542	3934.69	0.181651	0.634984
chr8	26514031	26658178	DPYSL2	ENSG00000092964.18	+	protein_coding	-0.0594059	3239.19	0.18249	0.636011
chr10	14878820	14904315	SUV39H2	ENSG00000152455.16	+	protein_coding	-0.0839575	1550.61	0.182928	0.636011
chr11	77660009	77820869	RSF1	ENSG00000048649.14	-	protein_coding	0.0548247	5345.93	0.182712	0.636011
chr7	6161779	6272644	CYTH3	ENSG00000008256.17	-	protein_coding	0.0864074	1126.62	0.183046	0.636011
chr10	27110111	27155266	YME1L1	ENSG00000136758.20	-	protein_coding	0.0705913	2824.68	0.182921	0.636011
chr11	32583798	32606264	EIF3M	ENSG00000149100.13	+	protein_coding	0.072578	2193.94	0.182221	0.636011
chr17	1003519	1229738	ABR	ENSG00000159842.16	-	protein_coding	0.0883919	1794.02	0.182575	0.636011
chr4	89410960	89726752	ENSG00000251095	ENSG00000251095.8	+	lncRNA	-0.0871155	1295.01	0.182479	0.636011
chr10	73436433	73496024	PPP3CB	ENSG00000107758.16	-	protein_coding	0.0766559	1575.48	0.182587	0.636011
chr1	66924895	66988619	MIER1	ENSG00000198160.15	+	protein_coding	0.0619482	3100.78	0.183636	0.637635
chr16	23061406	23149452	USP31	ENSG00000103404.15	-	protein_coding	0.0704346	3064.04	0.184012	0.63799
chr1	52408282	52553487	TUT4	ENSG00000134744.14	-	protein_coding	0.0650238	3100.39	0.184193	0.63799
chr7	16646131	16706523	BZW2	ENSG00000136261.16	+	protein_coding	0.0641682	4401.89	0.184475	0.63799
chr11	14504874	14643635	PSMA1	ENSG00000129084.18	-	protein_coding	-0.0665765	2652.33	0.184011	0.63799
chr19	11089418	11133820	LDLR	ENSG00000130164.15	+	protein_coding	-0.0672744	2346.46	0.184431	0.63799
chr1	66999350	67054148	SLC35D1	ENSG00000116704.8	-	protein_coding	-0.0895133	1621.2	0.184243	0.63799
chr4	145481194	145559176	SMAD1	ENSG00000170365.10	+	protein_coding	0.0886819	2838.2	0.187195	0.638643
chr3	108043091	108091862	CD47	ENSG00000196776.17	-	protein_coding	0.0948987	1219.39	0.185221	0.638643
chr8	144789765	144792587	RPL8	ENSG00000161016.18	-	protein_coding	0.0930923	2569.71	0.18606	0.638643
chr7	86876906	87059654	ELAPOR2	ENSG00000164659.15	-	protein_coding	0.0809921	1601.51	0.185819	0.638643
chr5	72107234	72209565	MAP1B	ENSG00000131711.15	+	protein_coding	0.0496807	7948.43	0.185505	0.638643
chr19	52594060	52690559	ZNF83	ENSG00000167766.21	-	protein_coding	-0.0634729	2683.01	0.185245	0.638643
chr1	224227334	224330189	NVL	ENSG00000143748.18	-	protein_coding	-0.0665005	3053.77	0.187243	0.638643
chr15	31475398	31870789	OTUD7A	ENSG00000169918.10	-	protein_coding	-0.0899168	1026.03	0.18718	0.638643
chr8	67173511	67343781	ARFGEF1	ENSG00000066777.9	-	protein_coding	0.0676084	4699.14	0.186122	0.638643
chr4	6781375	6884170	KIAA0232	ENSG00000170871.12	+	protein_coding	0.068792	3480.48	0.185536	0.638643
chr9	37510892	37576380	FBXO10	ENSG00000147912.13	-	protein_coding	-0.0890725	959.914	0.187148	0.638643
chr20	25294742	25390835	ABHD12	ENSG00000100997.20	-	protein_coding	0.0761955	1961.05	0.185386	0.638643
chr2	98444854	98594392	INPP4A	ENSG00000040933.16	+	protein_coding	-0.0537789	5504.76	0.187008	0.638643
chr11	24496970	25082638	LUZP2	ENSG00000187398.12	+	protein_coding	0.0642049	3315.76	0.186741	0.638643
chr20	35648925	35664956	RBM12	ENSG00000244462.8	-	protein_coding	-0.0765508	1739.22	0.185711	0.638643
chrX	129446501	129523500	SMARCA1	ENSG00000102038.16	-	protein_coding	0.0730554	2281.3	0.185644	0.638643
chr20	5950652	5998977	MCM8	ENSG00000125885.13	+	protein_coding	-0.0654742	2843.3	0.187113	0.638643
chr7	104126341	104208047	ORC5	ENSG00000164815.11	-	protein_coding	-0.0701799	3217.8	0.186956	0.638643
chr8	11284816	11328146	MTMR9	ENSG00000104643.10	+	protein_coding	0.0793398	1245.17	0.18719	0.638643
chr3	180989762	181836880	SOX2-OT	ENSG00000242808.12	+	lncRNA	0.0610362	8788.25	0.185784	0.638643
chr11	62851978	62855953	SNHG1	ENSG00000255717.9	-	lncRNA	-0.0857172	2878.17	0.186194	0.638643
chr12	2959330	3040676	TEAD4	ENSG00000197905.10	+	protein_coding	-0.0836946	1679.67	0.187559	0.638869
chr4	147732063	148072776	ARHGAP10	ENSG00000071205.12	+	protein_coding	0.0721956	6541.25	0.187624	0.638869
chr2	26190635	26244672	HADHA	ENSG00000084754.12	-	protein_coding	-0.078096	1460.72	0.187679	0.638869
chr16	9091644	9121635	HAPSTR1	ENSG00000182831.12	+	protein_coding	-0.0660914	2815.5	0.187905	0.639221
chr6	145864245	145964423	SHPRH	ENSG00000146414.17	-	protein_coding	0.0661324	3003.88	0.188339	0.639499
chr13	66302834	67230445	PCDH9	ENSG00000184226.15	-	protein_coding	0.0927394	1340.45	0.188225	0.639499
chrX	118727133	118794535	IL13RA1	ENSG00000131724.11	+	protein_coding	-0.090551	964.141	0.188356	0.639499
chr9	125146573	125189939	PPP6C	ENSG00000119414.12	-	protein_coding	0.0954146	939.834	0.189117	0.640828
chr3	49940007	50100045	RBM6	ENSG00000004534.15	+	protein_coding	0.0625643	4453.88	0.18901	0.640828
chr22	31754899	31956243	ENSG00000285404	ENSG00000285404.1	+	protein_coding	-0.0835581	1563.94	0.18911	0.640828
chrX	77910690	78050395	ATP7A	ENSG00000165240.22	+	protein_coding	0.0923198	977.557	0.189447	0.641527
chr22	40769630	40819399	SLC25A17	ENSG00000100372.15	-	protein_coding	-0.0783515	1484.88	0.189926	0.642732
chr2	138418284	138501698	SPOPL-DT	ENSG00000228043.5	-	lncRNA	-0.0860244	1141.88	0.190134	0.642978
chr2	10302889	10427617	HPCAL1	ENSG00000115756.13	+	protein_coding	0.081979	1401.1	0.190246	0.642978
chr1	67701475	67833467	GNG12	ENSG00000172380.6	-	protein_coding	0.0710981	2414.31	0.191083	0.645218
chr11	85957175	86069882	PICALM	ENSG00000073921.18	-	protein_coding	0.0670844	6057.11	0.191157	0.645218
chr19	23914876	23945159	ZNF726	ENSG00000213967.12	+	protein_coding	-0.0725526	1862.57	0.191756	0.645981
chr21	46458891	46570015	DIP2A	ENSG00000160305.18	+	protein_coding	-0.0911396	986.862	0.191715	0.645981
chr18	9102736	9254346	ENSG00000265257	ENSG00000265257.5	+	lncRNA	0.0602616	6205.99	0.191663	0.645981
chr18	45800581	45967329	EPG5	ENSG00000152223.16	-	protein_coding	0.0690813	1906.59	0.192444	0.647877
chr2	190189735	190344193	HIBCH	ENSG00000198130.16	-	protein_coding	-0.0646244	2713.96	0.192757	0.648511
chr5	80626226	80654983	DHFR	ENSG00000228716.7	-	protein_coding	-0.07607	1595.88	0.192988	0.648754
chr9	112217716	112333664	PTBP3	ENSG00000119314.16	-	protein_coding	0.0636677	3521.32	0.193203	0.648754
chr17	82519713	82644662	FOXK2	ENSG00000141568.21	+	protein_coding	0.079306	2339.78	0.193161	0.648754
chr5	119452465	119637199	HSD17B4	ENSG00000133835.18	+	protein_coding	0.0717565	1789.25	0.193385	0.648765
chrX	41514934	41923554	CASK	ENSG00000147044.23	-	protein_coding	0.0633371	7162.73	0.193456	0.648765
chr18	47107408	47150500	HDHD2	ENSG00000167220.12	-	protein_coding	-0.0837119	1266.95	0.193616	0.64888
chr22	16601911	16615111	ENSG00000283633	ENSG00000283633.1	+	lncRNA	0.089384	1070.73	0.193802	0.648907
chr6	24704861	24720825	C6orf62	ENSG00000112308.14	-	protein_coding	-0.0786542	1297.54	0.193873	0.648907
chr6	106629578	106668417	QRSL1	ENSG00000130348.11	+	protein_coding	-0.0787488	1233.03	0.194061	0.649118
chr1	201829149	201884291	IPO9	ENSG00000198700.10	+	protein_coding	-0.0597818	2934.74	0.195792	0.64958
chr1	31851913	31921841	ENSG00000269967	ENSG00000269967.1	-	lncRNA	-0.0890536	1046.35	0.194561	0.64958
chr4	16160505	16227410	TAPT1	ENSG00000169762.17	-	protein_coding	0.0774347	1501.31	0.195436	0.64958
chr7	4973988	5040675	RNF216P1	ENSG00000196204.12	+	lncRNA	-0.081825	1481.81	0.194458	0.64958
chr12	112160188	112382439	HECTD4	ENSG00000173064.14	-	protein_coding	0.0652612	3319.68	0.19529	0.64958
chr5	104079847	104406121	NIHCOLE	ENSG00000251026.2	+	lncRNA	0.121051	4135.59	0.194894	0.64958
chr10	43385617	43409186	HNRNPF	ENSG00000169813.17	-	protein_coding	0.0592278	4158.66	0.195371	0.64958
chr7	99558695	99607810	ENSG00000272647	ENSG00000272647.3	+	protein_coding	-0.0920606	1169.01	0.195818	0.64958
chr5	103120149	103212799	PPIP5K2	ENSG00000145725.21	+	protein_coding	0.0731104	2515.29	0.195498	0.64958
chr3	101686827	101713301	PDCL3P4	ENSG00000244119.2	+	transcribed_processed_pseudogene	-0.0607546	2993.43	0.194629	0.64958
chr1	215005775	215237090	KCNK2	ENSG00000082482.14	+	protein_coding	0.0818966	2258.86	0.195386	0.64958
chr16	68310951	68360852	PRMT7	ENSG00000132600.18	+	protein_coding	-0.0949629	901.407	0.195776	0.64958
chr5	55424854	55534969	PLPP1	ENSG00000067113.17	-	protein_coding	0.0634097	3816.58	0.195824	0.64958
chr3	130850595	131016712	ATP2C1	ENSG00000017260.20	+	protein_coding	0.0697282	7046.1	0.196319	0.650807
chr2	42333546	42425088	COX7A2L	ENSG00000115944.15	-	protein_coding	-0.0761803	1467.79	0.196618	0.651383
chr3	169966635	169998373	SEC62	ENSG00000008952.17	+	protein_coding	0.0777749	1475.03	0.197067	0.652046
chr21	34513142	34615113	RCAN1	ENSG00000159200.18	-	protein_coding	0.0781751	1422.15	0.197069	0.652046
chr8	17497088	17570573	SLC7A2	ENSG00000003989.18	+	protein_coding	-0.0744589	1667.9	0.197322	0.652054
chr12	92770637	92929331	EEA1	ENSG00000102189.17	-	protein_coding	0.062341	6292.32	0.197243	0.652054
chr7	23181841	23201011	NUP42	ENSG00000136243.18	+	protein_coding	-0.0973635	976.749	0.197722	0.652417
chr18	79069285	79378287	ATP9B	ENSG00000166377.21	+	protein_coding	0.0608235	6681.7	0.197877	0.652417
chr2	127257290	127294166	ERCC3	ENSG00000163161.14	-	protein_coding	-0.0870739	1050.34	0.197934	0.652417
chr3	149030127	149086554	HLTF	ENSG00000071794.16	-	protein_coding	0.0706298	2902.89	0.197784	0.652417
chr8	75120409	75352327	CASC9	ENSG00000249395.4	-	lncRNA	0.0800837	2065	0.198376	0.653046
chr19	46774883	46788594	SLC1A5	ENSG00000105281.12	-	protein_coding	0.109438	1139.15	0.198258	0.653046
chr18	3066807	3219968	MYOM1	ENSG00000101605.14	-	protein_coding	-0.0603755	4381.05	0.198734	0.653809
chr3	3799431	3849834	LRRN1	ENSG00000175928.6	+	protein_coding	0.0749507	2736.46	0.199199	0.654844
chr8	86342547	86478420	WWP1	ENSG00000123124.14	+	protein_coding	0.0704127	4039.44	0.1993	0.654844
chr5	71455651	71567820	BDP1	ENSG00000145734.20	+	protein_coding	0.0570486	3951.16	0.199556	0.654965
chr6	36442767	36491143	KCTD20	ENSG00000112078.14	+	protein_coding	-0.0742383	1703.88	0.199645	0.654965
chr12	120687149	120701859	MLEC	ENSG00000110917.8	+	protein_coding	-0.0908883	1372.8	0.199715	0.654965
chr7	148807257	148884321	EZH2	ENSG00000106462.12	-	protein_coding	0.0637014	5255.66	0.200185	0.655265
chr9	88388430	88478694	SPIN1	ENSG00000106723.17	+	protein_coding	0.0622618	3757.95	0.200002	0.655265
chr2	47403067	47663146	MSH2	ENSG00000095002.15	+	protein_coding	-0.067113	1939.82	0.200172	0.655265
chr22	46296870	46330810	GTSE1	ENSG00000075218.19	+	protein_coding	0.0766406	1251.49	0.200329	0.655324
chr15	56087280	56245082	RFX7	ENSG00000181827.16	-	protein_coding	0.0493429	6517.56	0.200467	0.655364
chr2	61476032	61538741	XPO1	ENSG00000082898.19	-	protein_coding	0.0583243	7750.25	0.201107	0.65562
chr7	5306790	5425414	TNRC18	ENSG00000182095.15	-	protein_coding	0.0886875	1327.31	0.201016	0.65562
chrX	37685791	37732130	XK	ENSG00000047597.7	+	protein_coding	0.0814882	1343.75	0.201176	0.65562
chr1	32292083	32333635	HDAC1	ENSG00000116478.12	+	protein_coding	-0.0891446	971.403	0.200734	0.65562
chr11	118436456	118526832	KMT2A	ENSG00000118058.25	+	protein_coding	-0.0578507	3685.12	0.201085	0.65562
chr6	82169986	82247754	IBTK	ENSG00000005700.15	-	protein_coding	0.0689303	3115.75	0.20147	0.65583
chr5	74777574	74866966	FAM169A	ENSG00000198780.13	-	protein_coding	0.0776153	1538.51	0.201646	0.65583
chr17	54899387	54961956	TOM1L1	ENSG00000141198.16	+	protein_coding	0.0786697	1326.13	0.201745	0.65583
chr1	100186919	100249834	DBT	ENSG00000137992.15	-	protein_coding	-0.0827744	1191.92	0.20158	0.65583
chr17	43044295	43170245	BRCA1	ENSG00000012048.25	-	protein_coding	0.0680203	2077.98	0.202027	0.655869
chr5	155870344	156767788	SGCD	ENSG00000170624.14	+	protein_coding	0.0675706	2393.58	0.202257	0.655869
chr19	58278966	58315197	ZNF8-ERVK3-1	ENSG00000267216.1	+	lncRNA	0.0923952	907.279	0.202262	0.655869
chr7	97117698	97181763	SDHAF3	ENSG00000196636.8	+	protein_coding	0.087246	2086.9	0.202205	0.655869
chr5	14143342	14532128	TRIO	ENSG00000038382.23	+	protein_coding	0.0538689	8043.06	0.203151	0.658341
chr17	44924709	44947773	KIF18B	ENSG00000186185.14	-	protein_coding	0.0822593	1373.07	0.203801	0.659321
chr1	13892792	15118043	KAZN	ENSG00000189337.17	+	protein_coding	-0.0944875	1110.82	0.203824	0.659321
chr2	201377207	201451500	TRAK2	ENSG00000115993.13	-	protein_coding	-0.0777009	1327.67	0.203834	0.659321
chrX	49922596	50099235	CLCN5	ENSG00000171365.17	+	protein_coding	0.0719243	1811.21	0.203988	0.659409
chr22	40824535	40856639	ST13	ENSG00000100380.15	-	protein_coding	-0.0720588	1645.53	0.205044	0.660453
chr11	76444923	76553031	EMSY	ENSG00000158636.17	+	protein_coding	0.0573573	3690.32	0.205073	0.660453
chr1	40691648	40771603	NFYC	ENSG00000066136.21	+	protein_coding	0.0728753	3053.97	0.204917	0.660453
chr9	92297358	92325636	NOL8	ENSG00000198000.12	-	protein_coding	0.0798569	1144.43	0.204732	0.660453
chr8	14084845	15238431	SGCZ	ENSG00000185053.14	-	protein_coding	0.0792074	1581.62	0.205016	0.660453
chr3	5187646	5219958	EDEM1	ENSG00000134109.11	+	protein_coding	-0.0725912	1461.85	0.204928	0.660453
chr5	149730298	149855022	PPARGC1B	ENSG00000155846.17	+	protein_coding	-0.0589512	3726.88	0.205361	0.660843
chr5	140401908	140549569	ANKHD1-EIF4EBP3	ENSG00000254996.5	+	protein_coding	0.059682	4245.92	0.206933	0.660843
chr4	82818509	82901166	SEC31A	ENSG00000138674.17	-	protein_coding	-0.0557873	4410.99	0.206013	0.660843
chr5	36596588	36688334	SLC1A3	ENSG00000079215.15	+	protein_coding	-0.0932168	1009.37	0.205949	0.660843
chr15	65117379	65133808	PDCD7	ENSG00000090470.15	-	protein_coding	-0.0937864	895.2	0.206942	0.660843
chr1	186311652	186375693	TPR	ENSG00000047410.14	-	protein_coding	0.0562859	3912.96	0.206837	0.660843
chr19	9324174	9382617	ZNF559-ZNF177	ENSG00000270011.9	+	protein_coding	-0.0820541	1058.06	0.206036	0.660843
chr6	28903002	28923988	TRIM27	ENSG00000204713.11	-	protein_coding	-0.079942	1299.69	0.206092	0.660843
chr14	30893799	31026401	STRN3	ENSG00000196792.12	-	protein_coding	0.0634541	5494.31	0.205618	0.660843
chr15	74919791	74938083	COX5A	ENSG00000178741.12	-	protein_coding	0.0874906	1177.2	0.206963	0.660843
chr12	48903503	48957365	ENSG00000272822	ENSG00000272822.2	-	protein_coding	-0.0724716	1781.4	0.206156	0.660843
chr5	177022696	177081189	ZNF346	ENSG00000113761.12	+	protein_coding	-0.0959102	1188.48	0.206425	0.660843
chr22	24011192	24178628	CABIN1	ENSG00000099991.18	+	protein_coding	0.0697596	2418.24	0.206974	0.660843
chrX	31097677	33339609	DMD	ENSG00000198947.18	-	protein_coding	0.07354	2125.48	0.20666	0.660843
chr18	76822557	76972901	ZNF236	ENSG00000130856.18	+	protein_coding	0.0725148	3291.72	0.20717	0.661061
chr11	61792980	61867354	FADS2	ENSG00000134824.14	+	protein_coding	-0.0634067	2396.35	0.207598	0.66202
chr1	108970214	109042113	WDR47	ENSG00000085433.17	-	protein_coding	0.0898163	903.268	0.20778	0.662194
chr1	234391313	234479179	TARBP1	ENSG00000059588.10	-	protein_coding	0.078575	1581.36	0.20808	0.662746
chr3	122739999	122793831	HSPBAP1	ENSG00000169087.11	-	protein_coding	-0.0846649	930.675	0.209134	0.663374
chr2	205993721	206086303	INO80D	ENSG00000114933.16	-	protein_coding	0.06611	1918.49	0.209199	0.663374
chrX	18239313	18354688	SCML2	ENSG00000102098.19	-	protein_coding	0.072555	2571.46	0.209299	0.663374
chr3	53224712	53256052	TKT	ENSG00000163931.17	-	protein_coding	-0.0810143	2154.49	0.208886	0.663374
chr3	53283429	53347586	DCP1A	ENSG00000272886.6	-	protein_coding	0.076757	1996.11	0.208445	0.663374
chr2	216498825	216579180	RPL37A	ENSG00000197756.10	+	protein_coding	-0.0619388	2572.1	0.208718	0.663374
chr3	100260992	100325251	TBC1D23	ENSG00000036054.13	+	protein_coding	0.0730506	3570.42	0.208548	0.663374
chr5	134758771	134855133	DDX46	ENSG00000145833.16	+	protein_coding	0.0592703	3246.77	0.209246	0.663374
chr1	233614106	233672514	KCNK1	ENSG00000135750.15	+	protein_coding	-0.0803169	1298.87	0.210053	0.663444
chr3	37243191	37366879	GOLGA4	ENSG00000144674.19	+	protein_coding	0.0509912	5089.28	0.209568	0.663444
chr18	24162045	24397880	OSBPL1A	ENSG00000141447.19	-	protein_coding	0.0660091	2027.68	0.209627	0.663444
chr4	118685392	118715433	METTL14	ENSG00000145388.15	+	protein_coding	0.0968986	937.801	0.209843	0.663444
chr3	123610049	123884332	MYLK	ENSG00000065534.20	-	protein_coding	0.0764957	1705.81	0.209927	0.663444
chrX	119236245	119244466	PGRMC1	ENSG00000101856.10	+	protein_coding	0.0764909	1676.38	0.210086	0.663444
chr14	52430596	52552522	TXNDC16	ENSG00000087301.9	-	protein_coding	0.0800959	1527.52	0.210347	0.663863
chr7	112450460	112490941	ENSG00000288640	ENSG00000288640.1	+	protein_coding	0.0821265	1398.92	0.21053	0.664038
chr17	34980512	35009743	LIG3	ENSG00000005156.12	+	protein_coding	-0.0845776	1203.53	0.210793	0.664464
chrX	51803007	51902354	MAGED1	ENSG00000179222.18	+	protein_coding	0.0995817	1142.14	0.211168	0.664947
chr14	54423561	54441391	CNIH1	ENSG00000100528.12	-	protein_coding	-0.100624	885.867	0.211202	0.664947
chr5	112976702	113022195	DCP2	ENSG00000172795.17	+	protein_coding	0.0602874	2367.07	0.21157	0.665045
chr6	53267398	53349179	ELOVL5	ENSG00000012660.14	-	protein_coding	-0.0556003	6242.86	0.211541	0.665045
chr5	150708440	150759095	DCTN4	ENSG00000132912.13	-	protein_coding	0.0743002	1829.61	0.211617	0.665045
chr2	171687409	171750158	DYNC1I2	ENSG00000077380.16	+	protein_coding	0.0759963	2151.58	0.212004	0.665858
chr1	21678298	21783606	USP48	ENSG00000090686.16	-	protein_coding	0.0613307	2940.58	0.212352	0.666549
chr1	23084030	23177808	LUZP1	ENSG00000169641.15	-	protein_coding	0.0806055	1118.21	0.213082	0.667236
chr20	38472816	38578859	RALGAPB	ENSG00000170471.15	+	protein_coding	-0.0598288	2729.57	0.213084	0.667236
chr11	118401602	118482737	ENSG00000285827	ENSG00000285827.1	+	protein_coding	-0.0592025	2783.27	0.212759	0.667236
chr5	140794852	141012347	PCDHA2	ENSG00000204969.7	+	protein_coding	0.0817092	1503.46	0.213044	0.667236
chr11	33256672	33357023	HIPK3	ENSG00000110422.12	+	protein_coding	0.0741364	2282.56	0.214051	0.669409
chr12	100573683	100628288	GAS2L3	ENSG00000139354.11	+	protein_coding	0.0744261	1900.54	0.214551	0.669409
chr12	123973215	124088594	ENSG00000274874	ENSG00000274874.2	+	lncRNA	-0.0682511	2149.44	0.214139	0.669409
chr22	31676256	31750140	PRR14L	ENSG00000183530.14	-	protein_coding	-0.0864859	1950.75	0.214357	0.669409
chr8	60516936	60623644	RAB2A	ENSG00000104388.15	+	protein_coding	0.0648885	4558.37	0.214449	0.669409
chr17	20868433	21002276	CCDC144NL-AS1	ENSG00000233098.10	+	lncRNA	0.071543	1848.56	0.214293	0.669409
chr6	75252924	75284948	TMEM30A	ENSG00000112697.17	-	protein_coding	0.0829184	1158.04	0.215177	0.670258
chr17	30477362	30527592	GOSR1	ENSG00000108587.16	+	protein_coding	0.073879	1384.21	0.215517	0.670258
chrX	148500617	149000663	AFF2	ENSG00000155966.14	+	protein_coding	0.0559524	3574.54	0.215464	0.670258
chr11	68052859	68121444	CHKA	ENSG00000110721.12	-	protein_coding	0.0716263	1494.77	0.215597	0.670258
chr9	112040783	112175297	SUSD1	ENSG00000106868.17	-	protein_coding	-0.0820319	1094.79	0.215076	0.670258
chr12	8681600	8783095	RIMKLB	ENSG00000166532.16	+	protein_coding	0.074397	2098.21	0.215524	0.670258
chr10	50305586	50625163	SGMS1	ENSG00000198964.14	-	protein_coding	0.0783097	4039.96	0.216181	0.670883
chr1	151402724	151459494	POGZ	ENSG00000143442.24	-	protein_coding	-0.0662446	2148.19	0.216252	0.670883
chrX	2609340	2658924	CD99P1	ENSG00000291040.1	+	lncRNA	-0.089969	1030.48	0.216314	0.670883
chr14	101761709	101927989	PPP2R5C	ENSG00000078304.20	+	protein_coding	0.0622628	3054.28	0.216129	0.670883
chr11	121024072	121090776	TBCEL	ENSG00000154114.13	+	protein_coding	0.071033	1746.22	0.221233	0.671381
chr14	74084956	74201493	LIN52	ENSG00000205659.12	+	protein_coding	-0.0614653	2569.16	0.220812	0.671381
chr4	13568738	13627725	BOD1L1	ENSG00000038219.13	-	protein_coding	0.0790492	1568.99	0.222904	0.671381
chr15	62390526	62844631	TLN2	ENSG00000171914.17	+	protein_coding	0.0657434	4958.91	0.217352	0.671381
chr11	121452314	121633763	SORL1	ENSG00000137642.13	+	protein_coding	-0.0772593	1296.56	0.220505	0.671381
chr7	128533652	128615970	ENSG00000280828	ENSG00000280828.1	+	unprocessed_pseudogene	0.0663905	2349.35	0.219966	0.671381
chr18	12446512	12658107	SPIRE1	ENSG00000134278.16	-	protein_coding	0.0709733	3029.24	0.220541	0.671381
chr7	65269359	65317938	ENSG00000282381	ENSG00000282381.2	+	lncRNA	0.060604	3047.34	0.223192	0.671381
chr3	141944428	142149544	TFDP2	ENSG00000114126.18	-	protein_coding	0.073965	1200.1	0.219649	0.671381
chr9	40992245	41057399	ENSG00000291075	ENSG00000291075.1	+	lncRNA	-0.0815351	972.281	0.218761	0.671381
chr12	56712305	56731628	NACA	ENSG00000196531.14	-	protein_coding	-0.0642282	1849.56	0.22269	0.671381
chr17	57255851	57684689	MSI2	ENSG00000153944.12	+	protein_coding	0.0510208	8650.88	0.221323	0.671381
chr3	136336236	136752403	STAG1	ENSG00000118007.13	-	protein_coding	0.0555915	17907.3	0.22332	0.671381
chrX	37349330	38687674	ENSG00000250349	ENSG00000250349.3	+	protein_coding	0.0498637	6684.75	0.222283	0.671381
chr1	108134043	108200849	SLC25A24	ENSG00000085491.17	-	protein_coding	0.0880098	1531.36	0.216941	0.671381
chr1	54225432	54413479	SSBP3	ENSG00000157216.17	-	protein_coding	0.0621697	2831.35	0.217496	0.671381
chr1	213051233	213274774	RPS6KC1	ENSG00000136643.12	+	protein_coding	0.0578259	6028.12	0.221148	0.671381
chr2	26764289	26801067	CENPA	ENSG00000115163.15	+	protein_coding	-0.0827642	1130.81	0.223159	0.671381
chr8	98371228	98942827	STK3	ENSG00000104375.17	-	protein_coding	0.0522747	5901.66	0.220213	0.671381
chr20	1113240	1189415	PSMF1	ENSG00000125818.18	+	protein_coding	-0.0655458	2207.58	0.221993	0.671381
chr6	53001279	53061824	CILK1	ENSG00000112144.16	-	protein_coding	0.0900527	979.932	0.223305	0.671381
chr11	21782659	22283567	ANO5	ENSG00000171714.13	+	protein_coding	0.0762498	1359.24	0.221529	0.671381
chr1	246566444	246668595	CNST	ENSG00000162852.14	+	protein_coding	-0.0816141	1199.9	0.222661	0.671381
chr10	13586939	13668445	PRPF18	ENSG00000165630.15	+	protein_coding	0.0730511	1446.02	0.221049	0.671381
chr10	27154824	27187953	MASTL	ENSG00000120539.15	+	protein_coding	-0.0822695	1004.25	0.217418	0.671381
chr6	169457212	169702067	WDR27	ENSG00000184465.16	-	protein_coding	0.0622884	3441.96	0.221509	0.671381
chr20	5068232	5113103	TMEM230	ENSG00000089063.15	-	protein_coding	-0.0832879	894.654	0.220121	0.671381
chr4	106315544	106349456	AIMP1	ENSG00000164022.18	+	protein_coding	0.0825366	1631.11	0.219421	0.671381
chr4	26857601	27025381	STIM2	ENSG00000109689.20	+	protein_coding	0.0738027	2859.42	0.218538	0.671381
chr11	2944431	2992377	NAP1L4	ENSG00000205531.14	-	protein_coding	0.0529751	3828.34	0.219614	0.671381
chr4	26163455	26435131	RBPJ	ENSG00000168214.22	+	protein_coding	0.0568158	4295.86	0.221269	0.671381
chr2	74834127	74893359	HK2	ENSG00000159399.10	+	protein_coding	0.0733416	2221.16	0.217628	0.671381
chr8	38400215	38468834	FGFR1	ENSG00000077782.23	-	protein_coding	-0.0675531	3557.21	0.222361	0.671381
chr19	51889235	51905040	ZNF649	ENSG00000198093.11	-	protein_coding	0.0848181	1076.62	0.219697	0.671381
chrX	129539849	129592561	OCRL	ENSG00000122126.18	+	protein_coding	-0.0684503	2115.78	0.221714	0.671381
chr2	183178806	183215414	ENSG00000272800	ENSG00000272800.3	+	lncRNA	-0.0903612	889.439	0.223148	0.671381
chr22	29327680	29388583	AP1B1	ENSG00000100280.17	-	protein_coding	-0.0906249	918.455	0.218749	0.671381
chr15	22838644	22869362	NIPA2	ENSG00000140157.16	+	protein_coding	-0.0898271	1183.73	0.221266	0.671381
chr3	139353946	139389736	COPB2	ENSG00000184432.11	-	protein_coding	0.0666818	1694.28	0.218605	0.671381
chr22	19479457	19520612	CDC45	ENSG00000093009.11	+	protein_coding	0.082089	1065.9	0.217384	0.671381
chr10	92574105	92655395	KIF11	ENSG00000138160.7	+	protein_coding	0.0610865	3479.53	0.219559	0.671381
chr1	10210570	10381603	KIF1B	ENSG00000054523.20	+	protein_coding	0.0536415	4522.89	0.220491	0.671381
chr14	51240162	51257655	TMX1	ENSG00000139921.13	+	protein_coding	0.070212	3249.08	0.22035	0.671381
chr5	116443555	116574823	SEMA6A	ENSG00000092421.17	-	protein_coding	0.0596878	23333.8	0.220093	0.671381
chr11	77514936	77637794	CLNS1A	ENSG00000074201.9	-	protein_coding	-0.0707693	2243.98	0.223204	0.671381
chr6	130013699	130141449	L3MBTL3	ENSG00000198945.8	+	protein_coding	0.0983441	1089.27	0.222627	0.671381
chr2	38797729	38875934	DHX57	ENSG00000163214.21	-	protein_coding	-0.0797108	1179.66	0.222971	0.671381
chr8	9002147	9116746	ERI1	ENSG00000104626.15	+	protein_coding	-0.0732725	1346.62	0.222857	0.671381
chr1	111139479	111185104	CEPT1	ENSG00000134255.16	+	protein_coding	0.0671742	2194.37	0.222524	0.671381
chr22	49414524	49657542	MIR3667HG	ENSG00000188511.14	-	lncRNA	0.119491	10914.6	0.222363	0.671381
chr4	108808725	109302752	COL25A1	ENSG00000188517.17	-	protein_coding	0.0485113	7351.41	0.219537	0.671381
chr1	111448864	111462773	ATP5PB	ENSG00000116459.11	+	protein_coding	-0.0851645	938.477	0.217621	0.671381
chr12	49976923	50033136	RACGAP1	ENSG00000161800.13	-	protein_coding	0.0665746	1953.67	0.218036	0.671381
chr17	17505563	17591708	PEMT	ENSG00000133027.18	-	protein_coding	0.0904479	1192.2	0.223594	0.671815
chr1	31259568	31296788	SNRNP40	ENSG00000060688.13	-	protein_coding	-0.0721541	1373.82	0.223952	0.672114
chr2	112211529	112255136	ZC3H8	ENSG00000144161.14	-	protein_coding	0.0781548	1089.43	0.22385	0.672114
chr19	49889654	49929539	IL4I1	ENSG00000104951.16	-	protein_coding	-0.0748145	1508.02	0.224332	0.672519
chr13	39655627	39791665	COG6	ENSG00000133103.17	+	protein_coding	-0.0794156	1421.62	0.224346	0.672519
chr10	124748149	124791887	EEF1AKMT2	ENSG00000203791.15	-	protein_coding	0.0638856	2027.68	0.22472	0.673255
chr6	159762045	159779112	ACAT2	ENSG00000120437.9	+	protein_coding	-0.0885979	893.408	0.22485	0.673256
chr2	127436207	127526886	IWS1	ENSG00000163166.15	-	protein_coding	-0.0579914	2751.28	0.225036	0.673424
chr5	149494314	149504670	ENSG00000230551	ENSG00000230551.4	-	lncRNA	-0.0883235	1016.92	0.225473	0.673734
chr14	60091911	60169133	PCNX4	ENSG00000126773.13	+	protein_coding	-0.0608791	2828.41	0.22569	0.673734
chr6	53051991	53100873	FBXO9	ENSG00000112146.17	+	protein_coding	-0.0757234	1141.21	0.225289	0.673734
chr2	55231903	55235853	RPS27A	ENSG00000143947.15	+	protein_coding	0.0894795	1737.37	0.225788	0.673734
chr8	25184689	25418082	DOCK5	ENSG00000147459.18	+	protein_coding	-0.0800275	1050.99	0.22563	0.673734
chr2	10562347	10689987	NOL10	ENSG00000115761.17	-	protein_coding	0.0539637	4461.78	0.226124	0.674349
chr3	123201927	123274136	SEC22A	ENSG00000121542.12	+	protein_coding	-0.0721247	1482.24	0.226566	0.67528
chr5	140245035	140303113	PFDN1	ENSG00000113068.10	-	protein_coding	0.0832239	1415.23	0.226703	0.675301
chr18	9136228	9285985	ANKRD12	ENSG00000101745.17	+	protein_coding	0.0593881	4469.56	0.226858	0.675378
chr3	150408298	150466422	TSC22D2	ENSG00000196428.13	+	protein_coding	-0.0579414	3025.7	0.2272	0.675621
chr1	40040233	40072649	CAP1	ENSG00000131236.18	+	protein_coding	-0.083819	1425.95	0.227153	0.675621
chr10	35247025	35572669	CCNY	ENSG00000108100.18	+	protein_coding	0.0529222	7807.65	0.227799	0.676501
chr13	36301638	36370180	SPART	ENSG00000133104.14	-	protein_coding	0.0643406	2247.35	0.227777	0.676501
chr4	88725955	89111398	FAM13A	ENSG00000138640.15	-	protein_coding	0.0576034	5297.68	0.227886	0.676501
chr9	40992426	41218410	FRG1HP	ENSG00000276291.8	+	transcribed_unprocessed_pseudogene	-0.078775	993.509	0.228228	0.676763
chr9	99104038	99154192	TGFBR1	ENSG00000106799.14	+	protein_coding	0.075331	1647.84	0.228235	0.676763
chr1	46674659	46719146	EFCAB14	ENSG00000159658.15	-	protein_coding	-0.0713332	1499.63	0.22936	0.678164
chr11	107326360	107457825	CWF19L2	ENSG00000152404.16	-	protein_coding	0.0691037	3537.46	0.228895	0.678164
chr20	58389229	58451101	VAPB	ENSG00000124164.16	+	protein_coding	0.0575108	3145.36	0.229249	0.678164
chr10	5765223	5842132	GDI2	ENSG00000057608.17	-	protein_coding	-0.0603877	3387.81	0.229204	0.678164
chr1	113929324	113977869	HIPK1	ENSG00000163349.22	+	protein_coding	0.0756026	1256.79	0.229129	0.678164
chr16	56361452	56425545	AMFR	ENSG00000159461.15	-	protein_coding	0.0782628	1569.73	0.229926	0.679452
chr3	11556069	11771350	VGLL4	ENSG00000144560.16	-	protein_coding	0.0699261	1897.95	0.230913	0.681582
chr6	57186992	57222307	RAB23	ENSG00000112210.12	-	protein_coding	-0.0850493	1159.92	0.23083	0.681582
chr3	19947097	19985175	RAB5A	ENSG00000144566.11	+	protein_coding	-0.0772629	1196.81	0.23104	0.681582
chr6	11093834	11138733	SMIM13	ENSG00000224531.6	+	protein_coding	0.0693339	1682.31	0.231271	0.681876
chr5	7851186	7906025	MTRR	ENSG00000124275.15	+	protein_coding	-0.0789062	1837.66	0.233405	0.68341
chr5	5420664	5490220	ICE1	ENSG00000164151.12	+	protein_coding	0.0547332	3809.18	0.233378	0.68341
chr12	990509	1495933	ERC1	ENSG00000082805.21	+	protein_coding	0.0512165	9225.87	0.234095	0.68341
chr7	140719327	140924929	BRAF	ENSG00000157764.14	-	protein_coding	0.0552363	4927.35	0.234186	0.68341
chr10	13438484	13529014	BEND7	ENSG00000165626.19	-	protein_coding	-0.0957995	899.628	0.232109	0.68341
chr19	9641807	9675100	ZNF562	ENSG00000171466.10	-	protein_coding	-0.0707356	1446.43	0.233145	0.68341
chr7	116672196	116798377	MET	ENSG00000105976.16	+	protein_coding	0.0665866	2092.54	0.233903	0.68341
chr22	31399604	31530634	DRG1	ENSG00000185721.13	+	protein_coding	-0.0799711	1312.46	0.232556	0.68341
chr14	60396469	60515543	C14orf39	ENSG00000179008.9	-	protein_coding	0.0778113	996.24	0.233813	0.68341
chr17	2593210	2685615	PAFAH1B1	ENSG00000007168.14	+	protein_coding	0.0568407	3491.46	0.232528	0.68341
chr9	125261794	125367207	GAPVD1	ENSG00000165219.23	+	protein_coding	-0.0634737	1777.41	0.232984	0.68341
chr2	176269395	176338025	MTX2	ENSG00000128654.14	+	protein_coding	0.0563642	3764.62	0.23429	0.68341
chr4	4415742	4542346	STX18	ENSG00000168818.10	-	protein_coding	0.0562535	4043.66	0.232088	0.68341
chr5	88717117	88904257	MEF2C	ENSG00000081189.17	-	protein_coding	0.0805585	1694.37	0.233142	0.68341
chr3	72371825	72446621	RYBP	ENSG00000163602.12	-	protein_coding	0.0607127	3474.58	0.233798	0.68341
chr3	150602875	150630436	SELENOT	ENSG00000198843.14	+	protein_coding	-0.0725131	1328.52	0.234283	0.68341
chr5	87267883	87391931	RASA1	ENSG00000145715.15	+	protein_coding	0.0610537	4244.57	0.234211	0.68341
chr8	30678066	30727846	GSR	ENSG00000104687.14	-	protein_coding	-0.0812183	976.131	0.233916	0.68341
chr6	42224931	42452051	TRERF1	ENSG00000124496.13	-	protein_coding	0.0760078	2787.57	0.232743	0.68341
chr7	148697914	148801110	CUL1	ENSG00000055130.18	+	protein_coding	0.0629537	5389.28	0.235477	0.685102
chr14	64914485	65061803	CHURC1-FNTB	ENSG00000125954.13	+	protein_coding	-0.0638849	2482.48	0.235289	0.685102
chr2	202634969	202769757	FAM117B	ENSG00000138439.12	+	protein_coding	0.0605055	2950.78	0.235481	0.685102
chr17	17042457	17217679	MPRIP	ENSG00000133030.22	+	protein_coding	0.0502033	4565.18	0.235166	0.685102
chr18	35581117	35711834	GALNT1	ENSG00000141429.14	+	protein_coding	0.0726343	1919.82	0.235528	0.685102
chr3	193593144	193697811	OPA1	ENSG00000198836.11	+	protein_coding	0.05261	5105.54	0.236031	0.685697
chr15	83112738	83207823	HDGFL3	ENSG00000166503.9	-	protein_coding	-0.0590144	3651.08	0.236431	0.685697
chr8	135457456	135656722	KHDRBS3	ENSG00000131773.15	+	protein_coding	0.0839057	1793.89	0.236415	0.685697
chr6	119177205	119349761	MAN1A1	ENSG00000111885.7	-	protein_coding	0.0893428	1390.69	0.235867	0.685697
chr10	32009015	32056425	KIF5B	ENSG00000170759.11	-	protein_coding	0.0528568	3745.6	0.236524	0.685697
chr19	49085419	49108605	SNRNP70	ENSG00000104852.15	+	protein_coding	0.0764986	1414.86	0.23619	0.685697
chr11	71929018	71997597	RNF121	ENSG00000137522.18	+	protein_coding	-0.0769733	1316.25	0.238292	0.68666
chr6	8073360	8102559	EEF1E1	ENSG00000124802.12	-	protein_coding	-0.0670668	1529.1	0.239254	0.68666
chr5	107859035	108382098	FBXL17	ENSG00000145743.18	-	protein_coding	0.0569924	4976.44	0.238596	0.68666
chr3	133573686	133590261	CDV3	ENSG00000091527.17	+	protein_coding	-0.0877281	1561.91	0.238523	0.68666
chr20	472498	543835	CSNK2A1	ENSG00000101266.19	-	protein_coding	0.0541533	3631.4	0.238837	0.68666
chr3	170222424	170305977	PRKCI	ENSG00000163558.13	+	protein_coding	-0.0758322	1866.41	0.239028	0.68666
chr19	49906825	49929764	NUP62	ENSG00000213024.13	-	protein_coding	-0.0724918	1506.32	0.239367	0.68666
chr6	57314805	57646850	PRIM2	ENSG00000146143.19	+	protein_coding	0.0489323	8344.51	0.237806	0.68666
chr10	123154402	123170467	BUB3	ENSG00000154473.18	+	protein_coding	-0.0733022	1784.81	0.238859	0.68666
chr22	17036570	17060825	ENSG00000290931	ENSG00000290931.1	+	lncRNA	-0.0824781	924.618	0.238695	0.68666
chrX	56729241	56819179	NBDY	ENSG00000204272.13	+	protein_coding	0.0710125	1443.88	0.237825	0.68666
chr9	113161006	113221458	FKBP15	ENSG00000119321.10	-	protein_coding	-0.0800467	941.432	0.237313	0.68666
chr3	192796815	192917856	MB21D2	ENSG00000180611.7	-	protein_coding	0.0609861	3382.94	0.237497	0.68666
chr22	45163925	45188017	NUP50	ENSG00000093000.19	+	protein_coding	-0.0748546	1334.33	0.238024	0.68666
chr1	204396492	204411887	PPP1R15B	ENSG00000158615.10	-	protein_coding	0.0842116	1042.2	0.239242	0.68666
chr1	92508696	92792404	EVI5	ENSG00000067208.17	-	protein_coding	0.0502371	4805.35	0.239014	0.68666
chr14	35121846	35277622	PRORP	ENSG00000100890.16	+	protein_coding	0.0656392	2531.73	0.238904	0.68666
chr6	169419969	169702047	ENSG00000285733	ENSG00000285733.1	-	protein_coding	0.0607877	3488.28	0.237069	0.68666
chr7	44796680	44824564	PPIA	ENSG00000196262.15	+	protein_coding	0.0703609	2238.13	0.239149	0.68666
chr15	76188555	76311730	ETFA	ENSG00000140374.17	-	protein_coding	0.0522171	4887.31	0.239826	0.687598
chr18	34976928	35143470	MAPRE2	ENSG00000166974.13	+	protein_coding	0.0766007	1316.88	0.239991	0.687691
chr1	44775251	44778779	RPS8	ENSG00000142937.12	+	protein_coding	0.0745712	1825.69	0.24015	0.687769
chr10	110919367	111017307	SHOC2	ENSG00000108061.13	+	protein_coding	0.0674738	3537.12	0.240444	0.687854
chr16	82147798	82170224	MPHOSPH6	ENSG00000135698.10	-	protein_coding	0.0806986	1062.87	0.240381	0.687854
chr6	13357830	13487662	GFOD1	ENSG00000145990.11	-	protein_coding	-0.0800831	1186.73	0.240661	0.688014
chr7	43875894	43926411	URGCP	ENSG00000106608.17	-	protein_coding	-0.0807515	1031.44	0.241398	0.688014
chr22	20080221	20111877	DGCR8	ENSG00000128191.17	+	protein_coding	0.0742818	1315.54	0.241393	0.688014
chr12	120127202	120194715	GCN1	ENSG00000089154.11	-	protein_coding	-0.0729247	1971.7	0.240776	0.688014
chr16	11868128	11916082	GSPT1	ENSG00000103342.13	-	protein_coding	0.0565488	2891.06	0.241387	0.688014
chr21	25880535	26171128	APP	ENSG00000142192.22	-	protein_coding	0.0574478	14266.2	0.241427	0.688014
chr9	112486827	112669397	KIAA1958	ENSG00000165185.15	+	protein_coding	0.0499427	5549.83	0.241233	0.688014
chr13	75283503	75482169	TBC1D4	ENSG00000136111.14	-	protein_coding	0.0614166	2866.13	0.241785	0.688656
chr18	20944612	21111813	ROCK1	ENSG00000067900.9	-	protein_coding	0.0652249	3893.34	0.241939	0.688717
chr13	28659065	28678959	POMP	ENSG00000132963.9	+	protein_coding	-0.0831701	993.918	0.242403	0.688908
chr22	24952716	25197448	KIAA1671	ENSG00000197077.14	+	protein_coding	0.0592063	3320.3	0.242286	0.688908
chr2	55236595	55269347	MTIF2	ENSG00000085760.15	-	protein_coding	-0.0762254	1078.82	0.242171	0.688908
chr14	23306833	23326175	BCL2L2-PABPN1	ENSG00000258643.6	+	protein_coding	-0.0864682	1245.95	0.243503	0.689018
chr13	100603625	100675093	TMTC4	ENSG00000125247.16	-	protein_coding	-0.075183	1089.95	0.242727	0.689018
chr4	40056797	40158252	N4BP2	ENSG00000078177.15	+	protein_coding	0.0585709	2366.9	0.243302	0.689018
chr12	6493356	6531955	NCAPD2	ENSG00000010292.13	+	protein_coding	0.0523673	3778.5	0.24331	0.689018
chr2	10439968	10448327	ODC1	ENSG00000115758.14	-	protein_coding	0.0978952	952.803	0.242915	0.689018
chr14	102932380	103057549	CDC42BPB	ENSG00000198752.11	-	protein_coding	0.0646838	2216.16	0.243063	0.689018
chr9	99906654	99974534	STX17	ENSG00000136874.11	+	protein_coding	0.0808473	1039.12	0.242716	0.689018
chr2	55287842	55419895	CCDC88A	ENSG00000115355.18	-	protein_coding	0.057463	2899.97	0.243431	0.689018
chr8	56957931	56993867	BPNT2	ENSG00000104331.9	-	protein_coding	-0.0665493	1861.08	0.243641	0.689034
chr22	42583836	42627688	ENSG00000289517	ENSG00000289517.1	-	protein_coding	-0.0733275	1164.19	0.24454	0.689606
chr14	51989514	52010694	RTRAF	ENSG00000087302.9	+	protein_coding	0.0719341	1986.22	0.244174	0.689606
chr15	77041404	77083984	TSPAN3	ENSG00000140391.15	-	protein_coding	-0.0717484	1817.46	0.245575	0.689606
chr19	21722771	21767579	ZNF100	ENSG00000197020.12	-	protein_coding	-0.0585142	2315.39	0.244864	0.689606
chr14	56117814	56301524	PELI2	ENSG00000139946.11	+	protein_coding	0.065701	2586.73	0.24471	0.689606
chr18	46173553	46266992	C18orf25	ENSG00000152242.11	+	protein_coding	0.070643	2781.51	0.244441	0.689606
chr12	42456757	42590355	PRICKLE1	ENSG00000139174.12	-	protein_coding	-0.0676863	1373.19	0.245689	0.689606
chr2	235494043	236131793	AGAP1	ENSG00000157985.20	+	protein_coding	0.0489496	13070.4	0.245149	0.689606
chr6	72621792	73198853	KCNQ5	ENSG00000185760.18	+	protein_coding	0.0604894	6483.01	0.24546	0.689606
chr22	30331988	30356919	SF3A1	ENSG00000099995.19	-	protein_coding	-0.0878042	962.092	0.244994	0.689606
chr6	43522334	43576038	XPO5	ENSG00000124571.18	-	protein_coding	-0.0613951	1867.41	0.244245	0.689606
chr5	139293674	139331677	MATR3	ENSG00000015479.20	+	protein_coding	0.049022	5594.26	0.2457	0.689606
chr21	25734570	25772460	GABPA	ENSG00000154727.11	+	protein_coding	0.0662252	1685.25	0.245331	0.689606
chrX	70290104	70420886	KIF4A	ENSG00000090889.12	+	protein_coding	0.0558951	5540.09	0.245013	0.689606
chr12	4604944	4662643	ENSG00000272921	ENSG00000272921.1	+	protein_coding	0.0819755	940.653	0.246014	0.690112
chr5	38937920	39074402	RICTOR	ENSG00000164327.14	-	protein_coding	0.0583256	3255.81	0.246336	0.690273
chr2	38561969	38603586	HNRNPLL	ENSG00000143889.16	-	protein_coding	0.0711831	1525.63	0.246263	0.690273
chr1	26900238	26946871	NUDC	ENSG00000090273.14	+	protein_coding	0.0758732	1148.34	0.246686	0.690881
chr2	191245185	191425389	MYO1B	ENSG00000128641.19	+	protein_coding	0.070692	3157.25	0.247049	0.691525
chr6	26538366	26546933	HMGN4	ENSG00000182952.5	+	protein_coding	0.0887936	926.389	0.247333	0.691549
chr9	120600811	120714470	MEGF9	ENSG00000106780.9	-	protein_coding	0.0544014	4768.79	0.247322	0.691549
chr2	60881491	60931612	REL	ENSG00000162924.16	+	protein_coding	0.0724365	1183.35	0.247457	0.691549
chr4	182143987	182803024	TENM3	ENSG00000218336.9	+	protein_coding	0.0452495	7218.8	0.24779	0.692107
chr11	63838928	63911020	MARK2	ENSG00000072518.23	+	protein_coding	-0.0783029	1293.83	0.24802	0.692379
chr13	45954465	46052759	ZC3H13	ENSG00000123200.17	-	protein_coding	0.0502923	4235.5	0.248747	0.694034
chr12	123971845	124015439	ZNF664	ENSG00000179195.16	+	protein_coding	-0.0657152	2036.36	0.249002	0.694373
chr4	144831908	145098541	ANAPC10	ENSG00000164162.14	-	protein_coding	0.0529447	4139.2	0.24981	0.696211
chr2	177392746	177567024	AGPS	ENSG00000018510.18	+	protein_coding	0.0551681	6499.33	0.249951	0.696211
chr9	122940833	123104866	RABGAP1	ENSG00000011454.18	+	protein_coding	0.0539283	4373.27	0.250063	0.696211
chr16	68530090	68576072	ZFP90	ENSG00000184939.16	+	protein_coding	0.07297	1060.54	0.250649	0.697142
chr22	40044817	40335808	TNRC6B	ENSG00000100354.21	+	protein_coding	0.0477001	6103.2	0.250846	0.697142
chr4	56393362	56435615	PPAT	ENSG00000128059.8	-	protein_coding	0.0576545	2421.68	0.250934	0.697142
chr2	106093308	106194301	UXS1	ENSG00000115652.15	-	protein_coding	0.0608538	2641.29	0.250669	0.697142
chr5	175477062	175529742	SFXN1	ENSG00000164466.13	+	protein_coding	-0.0632985	2125.19	0.251521	0.698401
chr11	59636716	59669037	PATL1	ENSG00000166889.14	-	protein_coding	-0.0805911	973.228	0.251997	0.698799
chr1	219173869	219212865	LYPLAL1	ENSG00000143353.12	+	protein_coding	0.0577542	3156.2	0.251934	0.698799
chrX	13734743	13777955	OFD1	ENSG00000046651.16	+	protein_coding	-0.071286	1404.12	0.252068	0.698799
chr18	12785478	12929643	PTPN2	ENSG00000175354.20	-	protein_coding	0.0678415	1984.86	0.252414	0.699387
chr6	17393595	17557780	CAP2	ENSG00000112186.13	+	protein_coding	-0.0730022	1541.06	0.252798	0.700078
chr2	185425063	185505608	ENSG00000286797	ENSG00000286797.1	+	lncRNA	0.0527915	3439.87	0.253032	0.700352
chr12	64507001	64697564	RASSF3	ENSG00000153179.14	+	protein_coding	0.0583522	3248.12	0.253431	0.700901
chr10	16590611	16817463	RSU1	ENSG00000148484.18	-	protein_coding	-0.0513328	4339.97	0.2535	0.700901
chr5	78777209	78986087	ARSB	ENSG00000113273.17	-	protein_coding	-0.07094	1185.89	0.254083	0.701006
chr2	197500413	197550726	HSPE1-MOB4	ENSG00000270757.1	+	protein_coding	-0.076908	1514.91	0.254157	0.701006
chr2	207821288	208025527	PLEKHM3	ENSG00000178385.15	-	protein_coding	0.0710013	1292.3	0.254111	0.701006
chr12	68686951	68745809	NUP107	ENSG00000111581.10	+	protein_coding	-0.059078	2239.18	0.254347	0.701006
chr9	93451685	93566112	FAM120A	ENSG00000048828.18	+	protein_coding	0.0619452	6437.25	0.253877	0.701006
chr1	218285293	218337983	RRP15	ENSG00000067533.6	+	protein_coding	0.065374	2941.23	0.254268	0.701006
chr16	9104848	9113181	ENSG00000263244	ENSG00000263244.2	+	lncRNA	-0.0810781	1233.86	0.255188	0.702922
chr5	121961975	122075570	SRFBP1	ENSG00000151304.6	+	protein_coding	0.057604	3373.22	0.255313	0.702922
chr17	30248203	30292056	BLMH	ENSG00000108578.15	-	protein_coding	-0.0708987	1143.01	0.255979	0.703298
chr15	25677273	25865184	ATP10A	ENSG00000206190.13	-	protein_coding	0.0630084	3072.18	0.25646	0.703298
chr3	142306607	142448062	XRN1	ENSG00000114127.11	-	protein_coding	0.0569308	2521.49	0.256803	0.703298
chr5	178764861	178818435	AACSP1	ENSG00000291019.1	-	lncRNA	-0.0608851	3572.76	0.256126	0.703298
chr22	25448080	25520856	CRYBB2P1	ENSG00000291087.1	+	lncRNA	-0.080511	1074.47	0.256765	0.703298
chr6	1623806	2245605	GMDS	ENSG00000112699.11	-	protein_coding	0.0434233	7789.42	0.25666	0.703298
chr20	38033725	38127780	RPRD1B	ENSG00000101413.12	+	protein_coding	0.0652351	2781.11	0.256506	0.703298
chr14	76495363	76726712	ENSG00000259124	ENSG00000259124.1	-	lncRNA	-0.0670642	3121.91	0.25666	0.703298
chr2	114442299	115845780	DPP10	ENSG00000175497.17	+	protein_coding	0.0420343	13396.6	0.256445	0.703298
chr4	425435	474129	ABCA11P	ENSG00000251595.7	-	transcribed_processed_pseudogene	0.0570664	2998.94	0.256054	0.703298
chr6	158282841	158428379	ENSG00000274023	ENSG00000274023.1	+	lncRNA	0.0523945	4089.81	0.257216	0.70369
chr18	58671465	58754477	MALT1	ENSG00000172175.16	+	protein_coding	-0.0813767	949.768	0.257208	0.70369
chr10	49942056	50011654	TIMM23B-AGAP6	ENSG00000178440.9	+	protein_coding	-0.0597383	2375.15	0.257588	0.704144
chr1	155687960	155739010	DAP3	ENSG00000132676.16	+	protein_coding	-0.0665582	1488.07	0.257653	0.704144
chr3	69054730	69080408	UBA3	ENSG00000144744.18	-	protein_coding	0.0807478	901.835	0.258138	0.704652
chr21	46324124	46445769	PCNT	ENSG00000160299.19	+	protein_coding	0.0677487	1607.15	0.258416	0.704652
chr5	131425891	131796983	ENSG00000273217	ENSG00000273217.1	-	protein_coding	0.0515248	12899.8	0.258004	0.704652
chr12	76036585	76084735	NAP1L1	ENSG00000187109.15	-	protein_coding	-0.0495199	7419.19	0.258788	0.704652
chr1	91500851	91525764	CDC7	ENSG00000097046.13	+	protein_coding	-0.0695972	1365.46	0.258752	0.704652
chr7	38977909	39493095	POU6F2	ENSG00000106536.21	+	protein_coding	0.0489279	5821.74	0.258294	0.704652
chr7	40135005	40860763	SUGCT	ENSG00000175600.16	+	protein_coding	0.0491375	4896.22	0.258605	0.704652
chr18	49036387	49461347	DYM	ENSG00000141627.14	-	protein_coding	0.0580135	6608.8	0.259143	0.705103
chr8	90621995	90791632	TMEM64	ENSG00000180694.14	-	protein_coding	0.0800225	1517.88	0.259361	0.705103
chr10	101845599	102056193	ARMH3	ENSG00000120029.13	-	protein_coding	0.0628908	2463.55	0.259291	0.705103
chr10	14518557	14774897	FAM107B	ENSG00000065809.14	-	protein_coding	0.0726386	1097.93	0.259777	0.705661
chr5	87318416	87412930	CCNH	ENSG00000134480.16	-	protein_coding	-0.0678945	2481.19	0.259973	0.705661
chr4	75724577	75814286	USO1	ENSG00000138768.15	+	protein_coding	-0.0652816	2833.73	0.259927	0.705661
chr17	66302613	66810743	PRKCA	ENSG00000154229.12	+	protein_coding	0.0640675	2222.02	0.260724	0.706572
chrX	76656866	77014532	MIR325HG	ENSG00000280870.3	-	lncRNA	0.154212	995.849	0.260482	0.706572
chr12	65824460	65966291	HMGA2	ENSG00000149948.14	+	protein_coding	-0.0480253	5667.81	0.26068	0.706572
chr12	110719680	110742939	PPP1CC	ENSG00000186298.12	-	protein_coding	0.0607818	2243.42	0.260853	0.706572
chr7	135361795	135510145	CNOT4	ENSG00000080802.21	-	protein_coding	0.0550421	5149.92	0.261156	0.706658
chr5	16473038	16617101	RETREG1	ENSG00000154153.15	-	protein_coding	-0.0813918	1178.17	0.261082	0.706658
chr14	37595629	38041442	TTC6	ENSG00000139865.17	+	protein_coding	0.0648755	1762.33	0.261325	0.706748
chr11	28020619	28108156	KIF18A	ENSG00000121621.7	-	protein_coding	0.0647794	4650.37	0.261538	0.706956
chr9	112750760	112881671	SNX30	ENSG00000148158.17	+	protein_coding	0.0759148	1042.37	0.262076	0.7071
chr14	67676800	67695793	RDH11	ENSG00000072042.13	-	protein_coding	-0.0726446	1038.58	0.261919	0.7071
chr11	16777297	17014415	PLEKHA7	ENSG00000166689.18	-	protein_coding	0.0581577	3157.04	0.262228	0.7071
chr5	132875395	132963634	AFF4	ENSG00000072364.13	-	protein_coding	0.0563434	2933.03	0.262261	0.7071
chr10	13317428	13348298	SEPHS1	ENSG00000086475.15	-	protein_coding	0.0645031	1485.95	0.262272	0.7071
chr1	61681046	61725423	TM2D1	ENSG00000162604.13	-	protein_coding	-0.0683402	1271.75	0.262429	0.707156
chr2	85133392	85310387	TCF7L1	ENSG00000152284.5	+	protein_coding	-0.0670127	2719.45	0.262572	0.707175
chr4	39822863	39977956	PDS5A	ENSG00000121892.15	-	protein_coding	0.0472324	8347.64	0.263127	0.708303
chr2	156435290	156613735	GPD2	ENSG00000115159.17	+	protein_coding	0.0704421	1447.7	0.263495	0.70856
chr2	190908460	191020960	STAT1	ENSG00000115415.21	-	protein_coding	-0.0735432	1048.52	0.263481	0.70856
chr5	95713522	95824383	RHOBTB3	ENSG00000164292.13	+	protein_coding	-0.0807028	956.42	0.264736	0.708963
chr14	20311368	20333312	CCNB1IP1	ENSG00000100814.19	-	protein_coding	0.0663427	2400.1	0.264487	0.708963
chr6	108211222	108261246	SNX3	ENSG00000112335.15	-	protein_coding	-0.0628685	1753.3	0.264615	0.708963
chr5	139274102	139284899	SNHG4	ENSG00000281398.4	+	lncRNA	-0.0532002	3904.21	0.264519	0.708963
chr3	31657912	32077580	OSBPL10	ENSG00000144645.16	-	protein_coding	0.0650794	1972.13	0.264181	0.708963
chr6	16129086	16148248	MYLIP	ENSG00000007944.15	+	protein_coding	0.071759	1148.88	0.264152	0.708963
chrX	21940709	21994837	SMS	ENSG00000102172.16	+	protein_coding	0.0538477	3338.17	0.264617	0.708963
chr14	64945814	64973226	RAB15	ENSG00000139998.16	-	protein_coding	-0.0794444	994.411	0.264006	0.708963
chrX	24149173	24216255	ZFX	ENSG00000005889.16	+	protein_coding	0.0529606	3475.97	0.265117	0.709269
chr10	37776526	37858106	ZNF248	ENSG00000198105.16	-	protein_coding	0.0757923	929.892	0.265123	0.709269
chr11	78095244	78139660	ALG8	ENSG00000159063.14	-	protein_coding	-0.0696328	1475.1	0.266471	0.712508
chr16	87696485	87765992	KLHDC4	ENSG00000104731.14	-	protein_coding	0.0700322	1211.05	0.266842	0.712543
chr1	109399042	109426448	PSMA5	ENSG00000143106.13	-	protein_coding	-0.0751377	1102.25	0.26663	0.712543
chr3	11790442	11846919	TAMM41	ENSG00000144559.11	-	protein_coding	-0.0610492	2209.5	0.266895	0.712543
chr15	60419609	60479160	ICE2	ENSG00000128915.12	-	protein_coding	-0.0518211	2953.43	0.267838	0.714694
chr15	85759326	85794925	KLHL25	ENSG00000183655.13	-	protein_coding	-0.0792157	915.934	0.268075	0.714958
chr7	66995173	67239514	TYW1	ENSG00000198874.14	+	protein_coding	0.0575584	4011.52	0.268677	0.715095
chr6	151452258	151470101	ARMT1	ENSG00000146476.11	+	protein_coding	0.0704388	1939.92	0.268641	0.715095
chr3	98795941	98901695	DCBLD2	ENSG00000057019.16	-	protein_coding	-0.0600173	2603.01	0.268547	0.715095
chr7	78017055	79453667	MAGI2	ENSG00000187391.23	-	protein_coding	0.0742554	1824.92	0.268522	0.715095
chr1	22025142	22092943	ENSG00000289694	ENSG00000289694.1	+	protein_coding	0.0612565	2679.9	0.269158	0.715386
chr3	12484421	12541549	TSEN2	ENSG00000154743.19	+	protein_coding	-0.0566663	1961.92	0.269034	0.715386
chr12	106357748	106510198	POLR3B	ENSG00000013503.10	+	protein_coding	0.0550624	3201.73	0.269199	0.715386
chr11	35662775	35818007	TRIM44	ENSG00000166326.7	+	protein_coding	0.0466726	5996.55	0.269651	0.716223
chr6	36493892	36547479	STK38	ENSG00000112079.9	-	protein_coding	0.0757036	1012.63	0.270078	0.71643
chrX	2691187	2741309	CD99	ENSG00000002586.20	+	protein_coding	-0.0736295	966.149	0.270097	0.71643
chr13	43023203	43114213	DNAJC15	ENSG00000120675.6	+	protein_coding	0.0719778	1402.45	0.270143	0.71643
chr12	54301202	54351846	COPZ1	ENSG00000111481.10	+	protein_coding	-0.072149	1204.27	0.270313	0.716516
chr1	203795623	203854124	ZBED6	ENSG00000257315.4	+	protein_coding	-0.0546008	2736.96	0.270841	0.716563
chr19	16574907	16629062	MED26	ENSG00000105085.11	-	protein_coding	0.0716612	1063.34	0.271571	0.716563
chr9	71683366	71816690	CEMIP2	ENSG00000135048.14	-	protein_coding	0.0533112	3355.74	0.271467	0.716563
chr1	84811602	84893206	LPAR3	ENSG00000171517.6	-	protein_coding	-0.0718733	2204.83	0.27091	0.716563
chr4	48805212	48861817	OCIAD1	ENSG00000109180.15	+	protein_coding	-0.054647	2073.76	0.271266	0.716563
chr1	83865024	83999150	TTLL7	ENSG00000137941.17	-	protein_coding	0.0673646	1648.16	0.270732	0.716563
chr17	60177327	60422470	USP32	ENSG00000170832.13	-	protein_coding	0.0507547	3913.59	0.271253	0.716563
chr1	77944055	77979110	FUBP1	ENSG00000162613.18	-	protein_coding	0.0559917	7001.12	0.271355	0.716563
chr3	178960121	179072215	ZMAT3	ENSG00000172667.11	-	protein_coding	0.0751284	994.56	0.271258	0.716563
chr10	63521401	63625128	REEP3	ENSG00000165476.14	+	protein_coding	-0.0755976	1172.44	0.271906	0.717081
chr11	62624826	62646726	GANAB	ENSG00000089597.18	-	protein_coding	-0.0847819	1456.85	0.272767	0.718989
chr1	202724495	202808487	KDM5B	ENSG00000117139.18	-	protein_coding	0.0677376	1947.01	0.274163	0.719398
chr1	99969351	100035634	SLC35A3	ENSG00000117620.15	+	protein_coding	0.0530523	2720.53	0.274169	0.719398
chr19	4903080	4962154	UHRF1	ENSG00000276043.5	+	protein_coding	0.0848231	1101.71	0.273331	0.719398
chr2	37250502	37324833	PRKD3	ENSG00000115825.11	-	protein_coding	0.0573632	2288.12	0.27336	0.719398
chr11	66616626	66646469	RBM14-RBM4	ENSG00000248643.5	+	protein_coding	0.0496185	3656.48	0.274022	0.719398
chr7	6445953	6484190	KDELR2	ENSG00000136240.10	-	protein_coding	-0.0930517	916.709	0.274021	0.719398
chr1	38991276	39006059	AKIRIN1	ENSG00000174574.16	+	protein_coding	-0.0716519	1144.61	0.274073	0.719398
chr3	100709295	100748964	TFG	ENSG00000114354.15	+	protein_coding	0.0533675	3285.93	0.273308	0.719398
chr18	13663347	13726663	FAM210A	ENSG00000177150.13	-	protein_coding	0.0612935	2080.52	0.273923	0.719398
chr14	56488354	56650606	TMEM260	ENSG00000070269.14	+	protein_coding	-0.0726509	1250.94	0.274554	0.720046
chrX	19533977	19887600	SH3KBP1	ENSG00000147010.19	-	protein_coding	0.0654945	2397.35	0.274869	0.720147
chr10	66926036	67101551	LRRTM3	ENSG00000198739.11	+	protein_coding	0.0521697	3554.47	0.274838	0.720147
chr12	131711081	131799738	SFSWAP	ENSG00000061936.10	+	protein_coding	0.0530142	2582.73	0.275731	0.720738
chr6	157700387	157945077	SNX9	ENSG00000130340.17	+	protein_coding	0.0701585	1959.12	0.275927	0.720738
chr1	86346824	86396342	ODF2L	ENSG00000122417.16	-	protein_coding	0.0807969	876.362	0.275457	0.720738
chr11	78435620	78575194	NARS2	ENSG00000137513.11	-	protein_coding	0.0472859	7294.38	0.275873	0.720738
chr13	40469955	40611127	ENSG00000288542	ENSG00000288542.1	-	lncRNA	0.0621883	1582.92	0.2757	0.720738
chr1	203795623	203854999	ZC3H11A	ENSG00000058673.17	+	protein_coding	-0.0540854	2752.47	0.275394	0.720738
chr20	33358839	33401561	CDK5RAP1	ENSG00000101391.21	-	protein_coding	-0.082418	1010.4	0.276128	0.7209
chr1	93179919	93278730	CCDC18	ENSG00000122483.18	+	protein_coding	-0.0599091	1672.72	0.276661	0.721929
chrX	71366222	71532374	TAF1	ENSG00000147133.17	+	protein_coding	0.0493903	4353.99	0.276968	0.722368
chr18	158383	214629	USP14	ENSG00000101557.15	+	protein_coding	0.0541096	4230.07	0.277267	0.722431
chr18	21704957	21870953	MIB1	ENSG00000101752.13	+	protein_coding	0.0494261	5432.66	0.27727	0.722431
chr15	71822291	72118577	MYO9A	ENSG00000066933.17	-	protein_coding	0.0458671	10754.4	0.277437	0.722505
chr2	61868085	61888671	CCT4	ENSG00000115484.15	-	protein_coding	0.0613032	1824.35	0.279206	0.722765
chrX	19912860	19991061	BCLAF3	ENSG00000173681.17	-	protein_coding	-0.0646224	1390.67	0.278803	0.722765
chr2	112482156	112541739	TTL	ENSG00000114999.8	+	protein_coding	-0.0611259	1651.91	0.278736	0.722765
[truncated: 15,210 more rows]

## Sheet: BrUseq_Cherry-OFF_vs_Cherry-ON
chrom	start	end	gene_name	gene_id	strand	gene_type	log2FoldChange	baseMean	pvalue	padj
chr4	138164097	138242349	SLC7A11	ENSG00000151012.13	-	protein_coding	0.739136	4045.56	2.08168e-26	1.63765e-22
chr18	56597209	56651600	TXNL1	ENSG00000091164.13	-	protein_coding	1.06776	1726.09	5.15536e-26	2.02786e-22
chr18	76357682	76495242	ZNF516	ENSG00000101493.11	-	protein_coding	0.927054	1919.2	1.48871e-23	3.90391e-20
chr10	61901684	62096944	ARID5B	ENSG00000150347.17	+	protein_coding	0.687244	2133.53	9.7142e-16	1.91054e-12
chr18	47808957	47931146	SMAD2	ENSG00000175387.16	-	protein_coding	0.459835	6246	4.29332e-13	6.75511e-10
chrX	132369320	132489968	MBNL3	ENSG00000076770.16	-	protein_coding	0.728942	1218.37	1.81064e-12	2.37405e-09
chr8	115408496	115809673	TRPS1	ENSG00000104447.13	-	protein_coding	0.394416	10854.7	9.84232e-09	9.67869e-06
chr7	30580533	30634033	GARS1	ENSG00000106105.15	+	protein_coding	0.44968	3446.15	9.06364e-09	9.67869e-06
chr7	97851677	97872542	ASNS	ENSG00000070669.17	-	protein_coding	0.647338	763.988	8.44069e-08	7.3781e-05
chr14	76495363	76726712	ENSG00000259124	ENSG00000259124.1	-	lncRNA	-0.483972	3121.91	1.26108e-07	9.92095e-05
chr15	82533175	82540008	ENSG00000284803	ENSG00000284803.1	-	lncRNA	0.382339	3112.71	1.73037e-07	0.00011344
chr16	85227203	85309176	ENSG00000287787	ENSG00000287787.1	+	lncRNA	-0.684118	754.972	1.64219e-07	0.00011344
chr5	33440696	33468091	TARS1	ENSG00000113407.14	+	protein_coding	0.408564	2241.91	2.54314e-07	0.000142906
chr2	74186172	74217565	MTHFD2	ENSG00000065911.13	+	protein_coding	0.444159	1600.2	2.37989e-07	0.000142906
chr1	24745382	24844321	CLIC4	ENSG00000169504.15	+	protein_coding	0.345539	4030.73	4.77459e-07	0.000250411
chr7	105604772	105876599	ATXN7L1	ENSG00000146776.15	-	protein_coding	-0.392928	3010.96	5.72038e-07	0.000269343
chr10	18140424	18543557	CACNB2	ENSG00000165995.24	+	protein_coding	-0.387637	7332.44	5.8203e-07	0.000269343
chr11	95976598	96343195	MAML2	ENSG00000184384.15	-	protein_coding	0.485771	1253.77	8.89437e-07	0.000388733
chr10	60778331	60794852	CDK1	ENSG00000170312.17	+	protein_coding	0.480244	2526.38	1.03151e-06	0.000427101
chr15	55180806	55197049	RSL24D1	ENSG00000137876.11	-	protein_coding	0.539375	1060.97	1.70974e-06	0.000672528
chr6	33272075	33276511	RPS18	ENSG00000231500.7	+	protein_coding	0.40311	2655.86	2.30666e-06	0.000824839
chr8	117794490	118111826	EXT1	ENSG00000182197.13	-	protein_coding	-0.301329	6509.47	2.25579e-06	0.000824839
chr1	119648411	119744218	PHGDH	ENSG00000092621.13	+	protein_coding	0.399388	1548.11	2.91062e-06	0.000995557
chr6	73489308	73525587	EEF1A1	ENSG00000156508.19	-	protein_coding	0.395896	10239.1	3.0438e-06	0.000997733
chr4	75479033	75514764	RCHY1	ENSG00000163743.14	-	protein_coding	0.386279	3065.08	3.58548e-06	0.00105832
chr8	127794526	128187101	PVT1	ENSG00000249859.14	+	lncRNA	-0.298822	14039.9	3.40902e-06	0.00105832
chr4	76435229	76783253	SHROOM3	ENSG00000138771.16	+	protein_coding	-0.309258	11715.9	3.76673e-06	0.00105832
chr19	29923644	30016612	URI1	ENSG00000105176.18	+	protein_coding	0.397098	7066.15	3.71313e-06	0.00105832
chr1	44775251	44778779	RPS8	ENSG00000142937.12	+	protein_coding	0.431616	1825.69	4.17205e-06	0.0010958
chr6	3585101	3720081	ENSG00000228793	ENSG00000228793.3	-	lncRNA	-0.315991	13362.2	4.17873e-06	0.0010958
chr12	46358188	46372773	SLC38A2	ENSG00000134294.14	-	protein_coding	0.602264	1125.63	4.83302e-06	0.00115218
chr15	82536750	82540459	RPS17	ENSG00000182774.13	-	protein_coding	0.353138	3177.24	4.72231e-06	0.00115218
chr11	58579063	58621550	ZFP91	ENSG00000186660.15	+	protein_coding	0.321464	4000.52	4.8331e-06	0.00115218
chr15	82536788	82573194	ENSG00000260836	ENSG00000260836.2	-	protein_coding	0.347408	3254.71	5.12263e-06	0.00118529
chr9	114155537	114312511	COL27A1	ENSG00000196739.15	+	protein_coding	-0.36654	2172.39	5.49192e-06	0.00123443
chr3	191329085	191398659	CCDC50	ENSG00000152492.15	+	protein_coding	0.364817	2374.32	1.00155e-05	0.00207434
chr17	76734115	76737333	SRSF2	ENSG00000161547.17	-	protein_coding	0.45683	1268.99	1.00197e-05	0.00207434
chr4	143513702	143557486	SMARCA5	ENSG00000153147.6	+	protein_coding	0.342444	3288.38	1.00139e-05	0.00207434
chr8	116845934	116874776	RAD21	ENSG00000164754.16	-	protein_coding	0.356552	2990.76	1.03067e-05	0.00207904
chr18	670318	712662	ENOSF1	ENSG00000132199.20	-	protein_coding	-0.313881	3637.38	1.22212e-05	0.00240361
chr11	15966449	16739591	SOX6	ENSG00000110693.19	-	protein_coding	0.266595	7345.59	1.27708e-05	0.00245043
chrX	154389955	154409168	RPL10	ENSG00000147403.18	+	protein_coding	0.401292	3509.07	1.34248e-05	0.00251459
chr18	75210755	75289950	TSHZ1	ENSG00000179981.11	+	protein_coding	0.643935	471.174	1.70805e-05	0.00272354
chr17	30709299	30790908	ENSG00000290928	ENSG00000290928.1	+	lncRNA	-0.321965	5202.81	1.7384e-05	0.00272354
chr16	18788063	18801519	ENSG00000260342	ENSG00000260342.2	-	protein_coding	0.432657	1530.06	1.7217e-05	0.00272354
chr15	92819540	92899701	CHASERR	ENSG00000272888.8	+	lncRNA	0.375312	2959.23	1.76038e-05	0.00272354
chr15	69452814	69456205	RPLP1	ENSG00000137818.12	+	protein_coding	0.381747	2588.34	1.56288e-05	0.00272354
chr6	111087503	111231194	SLC16A10	ENSG00000112394.18	+	protein_coding	-0.317607	5911.21	1.63785e-05	0.00272354
chr5	32531633	32604079	SUB1	ENSG00000113387.12	+	protein_coding	0.421016	1260.8	1.76561e-05	0.00272354
chr18	49782164	49813953	ACAA2	ENSG00000167315.18	-	protein_coding	0.458549	897.139	1.73318e-05	0.00272354
chr8	73290242	73295789	RPL7	ENSG00000147604.14	-	protein_coding	0.417218	1722.81	1.65099e-05	0.00272354
chr5	178767204	178797611	AACSP1	ENSG00000250420.9	-	transcribed_unprocessed_pseudogene	-0.436343	2178.7	1.80759e-05	0.00273467
chr7	66376044	66493566	LINC00174	ENSG00000179406.10	-	lncRNA	-0.357101	1818.55	1.85946e-05	0.00276008
chr11	58579172	58624639	ZFP91-CNTF	ENSG00000255073.8	+	protein_coding	0.30102	4139.14	1.90603e-05	0.0027768
chr9	19375715	19380236	RPS6	ENSG00000137154.13	-	protein_coding	0.417479	2275.92	2.10701e-05	0.00295997
chr4	4542131	4787359	STX18-AS1	ENSG00000247708.8	+	lncRNA	-0.345876	3830.5	2.06962e-05	0.00295997
chr9	470291	746105	KANK1	ENSG00000107104.21	+	protein_coding	-0.313353	5735.39	2.30328e-05	0.00317893
chr12	21437615	21471250	PYROXD1	ENSG00000121350.16	+	protein_coding	0.522567	673.988	2.47864e-05	0.00336198
chr12	21635342	21757857	LDHB	ENSG00000111716.14	-	protein_coding	0.35285	6199.86	3.02931e-05	0.00403925
chr16	31873807	31917357	ZNF267	ENSG00000185947.15	+	protein_coding	0.416418	2617.12	3.17823e-05	0.00416719
chr1	207321519	207386804	CD55	ENSG00000196352.18	+	protein_coding	0.354945	1643.86	3.75784e-05	0.00484638
chr6	100962701	102081622	GRIK2	ENSG00000164418.22	+	protein_coding	0.254743	22394.1	4.15017e-05	0.00519043
chr19	48615328	48619184	RPL18	ENSG00000063177.13	-	protein_coding	0.481173	938.733	4.15657e-05	0.00519043
chr19	1438358	1440495	RPS15	ENSG00000115268.10	+	protein_coding	0.556538	692.299	5.19598e-05	0.00622512
chrX	119236245	119244466	PGRMC1	ENSG00000101856.10	+	protein_coding	0.366209	1676.38	5.28544e-05	0.00622512
chr7	75533298	75738962	HIP1	ENSG00000127946.17	-	protein_coding	-0.351681	1850.8	5.12786e-05	0.00622512
chr17	42998273	43002959	RPL27	ENSG00000131469.15	+	protein_coding	0.413657	970.201	5.30168e-05	0.00622512
chr16	18791669	18801572	ARL6IP1	ENSG00000170540.15	-	protein_coding	0.457821	783.913	5.42978e-05	0.00628178
chr8	144789765	144792587	RPL8	ENSG00000161016.18	-	protein_coding	0.414884	2569.71	6.99377e-05	0.00753698
chr10	23694746	24547848	KIAA1217	ENSG00000120549.19	+	protein_coding	-0.276594	5310.28	6.76552e-05	0.00753698
chr7	67139961	67302503	PMS2P4	ENSG00000291154.1	-	lncRNA	-0.508905	708.903	6.94376e-05	0.00753698
chr17	38847860	38853764	RPL23	ENSG00000125691.14	-	protein_coding	0.34165	1587.27	6.75691e-05	0.00753698
chr6	26195595	26199293	ENSG00000282988	ENSG00000282988.2	-	protein_coding	0.559413	763.49	6.8393e-05	0.00753698
chr4	121816444	121823883	CCNA2	ENSG00000145386.11	-	protein_coding	0.429434	1088.24	7.19217e-05	0.00764605
chr8	38996754	39105445	ADAM9	ENSG00000168615.13	+	protein_coding	0.347086	2878.69	7.31191e-05	0.00766971
chr12	21536203	21657798	ENSG00000285854	ENSG00000285854.1	-	protein_coding	0.331667	6406.98	7.44211e-05	0.00770356
chr7	74453790	74602605	GTF2IRD1	ENSG00000006704.11	+	protein_coding	-0.40312	1559.85	7.73069e-05	0.00780951
chr7	63998849	64018081	ZNF722	ENSG00000241149.4	+	protein_coding	0.497929	713.561	7.84226e-05	0.00780951
chr12	459939	563509	B4GALNT3	ENSG00000139044.12	+	protein_coding	-0.426156	1000.66	7.80723e-05	0.00780951
chr1	119140391	119275973	WARS2-AS1	ENSG00000231365.7	+	lncRNA	-0.349724	2622.38	8.31035e-05	0.00807129
chr12	51093656	51173135	TFCP2	ENSG00000135457.11	-	protein_coding	-0.320021	2444.87	8.24065e-05	0.00807129
chr6	36594353	36605600	SRSF3	ENSG00000112081.17	+	protein_coding	0.37488	2767.19	8.91765e-05	0.00855551
chr5	178764861	178818435	AACSP1	ENSG00000291019.1	-	lncRNA	-0.318451	3572.76	9.17926e-05	0.00870039
chr6	27125897	27132795	H2BC11	ENSG00000124635.9	-	protein_coding	0.637094	534.894	9.80704e-05	0.00918476
chr9	78297125	78330093	PSAT1	ENSG00000135069.14	+	protein_coding	0.31958	2522.76	9.97973e-05	0.00923654
chr11	122655722	122814473	UBASH3B	ENSG00000154127.10	+	protein_coding	-0.62675	422.9	0.000103078	0.00942926
chr6	126340115	126348875	CENPW	ENSG00000203760.9	+	protein_coding	0.567266	485.876	0.000115809	0.0104268
chr3	142964497	143060725	U2SURP	ENSG00000163714.18	+	protein_coding	0.275802	5920.32	0.000116634	0.0104268
chr22	32507820	33058381	SYN3	ENSG00000185666.16	-	protein_coding	-0.318489	6742.31	0.000121099	0.0105121
chr10	32009015	32056425	KIF5B	ENSG00000170759.11	-	protein_coding	0.260589	3745.6	0.000121849	0.0105121
chr15	68277745	68295862	FEM1B	ENSG00000169018.6	+	protein_coding	0.331244	1915.02	0.000122175	0.0105121
chr9	124857880	124861981	RPL35	ENSG00000136942.15	-	protein_coding	0.382891	1054.13	0.000122933	0.0105121
chr4	145098288	145129524	ABCE1	ENSG00000164163.11	+	protein_coding	0.304253	3357.4	0.000126562	0.0107061
chr12	112405189	112418838	RPL6	ENSG00000089009.16	-	protein_coding	0.432858	1461.23	0.000134258	0.0112363
chr3	140941830	140980995	SLC25A36	ENSG00000114120.14	+	protein_coding	0.306296	2592.07	0.000138039	0.0114311
chr18	49488453	49492508	RPL17	ENSG00000265681.8	-	protein_coding	0.400043	1671.71	0.000142132	0.0115273
chr5	163446526	163460102	NUDCD2	ENSG00000170584.11	-	protein_coding	0.580283	442.73	0.000141224	0.0115273
chr5	171387116	171411810	NPM1	ENSG00000181163.14	+	protein_coding	0.238186	8916.32	0.000153041	0.0121614
chr15	51037488	51293912	MIR4713HG	ENSG00000259240.1	+	lncRNA	-0.511979	673.704	0.00015292	0.0121614
chr7	129225030	129430211	AHCYL2	ENSG00000158467.17	+	protein_coding	-0.291079	3106.96	0.00015471	0.0121711
chr20	32819954	32850405	MAPRE1	ENSG00000101367.9	+	protein_coding	0.400531	1663.52	0.000166529	0.0129447
chr2	180967248	181076585	UBE2E3	ENSG00000170035.16	+	protein_coding	0.296893	11745.3	0.000167835	0.0129447
chr17	17681458	17811453	RAI1	ENSG00000108557.20	+	protein_coding	-0.309057	2019.54	0.000171975	0.0131352
chr11	106075501	106098699	AASDHPPT	ENSG00000149313.11	+	protein_coding	0.3739	1108.25	0.00017744	0.0134223
chr6	63521746	63583588	PTP4A1	ENSG00000112245.13	+	protein_coding	0.363894	1344.97	0.000180068	0.0134533
chr4	107824563	107915047	SGMS2	ENSG00000164023.15	+	protein_coding	0.352596	2512.13	0.00018811	0.0134533
chr10	12349547	12835545	CAMK1D	ENSG00000183049.14	+	protein_coding	-0.28261	2655.65	0.000185709	0.0134533
chr3	197950190	197956610	RPL35A	ENSG00000182899.17	+	protein_coding	0.365578	1346.89	0.00018168	0.0134533
chr19	58386400	58394806	RPS5	ENSG00000083845.9	+	protein_coding	0.447197	1210.46	0.000187843	0.0134533
chr17	30731886	30776402	SUZ12P1	ENSG00000264538.8	+	transcribed_unprocessed_pseudogene	-0.344334	2398.37	0.000184131	0.0134533
chr9	70384604	70414657	KLF9	ENSG00000119138.5	-	protein_coding	0.498265	592.232	0.000199219	0.0137978
chr12	104455295	104762014	CHST11	ENSG00000171310.11	+	protein_coding	-0.323619	1644.09	0.000195936	0.0137978
chr1	197084121	197146694	ASPM	ENSG00000066279.19	-	protein_coding	0.242986	6884.29	0.000200298	0.0137978
chr6	63572472	63583587	ENSG00000285976	ENSG00000285976.2	+	protein_coding	0.362494	1344.19	0.000198199	0.0137978
chr1	112956415	113047055	SLC16A1-AS1	ENSG00000226419.8	+	lncRNA	-0.325529	2028.93	0.00020366	0.0137978
chr3	7951263	8611924	LMCD1-AS1	ENSG00000227110.7	-	lncRNA	-0.461224	750.867	0.000206958	0.0137978
chr18	46080248	46104334	ATP5F1A	ENSG00000152234.16	-	protein_coding	0.332852	2100.18	0.000206014	0.0137978
chr7	30284597	30367689	ZNRF2	ENSG00000180233.11	+	protein_coding	0.340814	3883.13	0.000205961	0.0137978
chr15	63125872	63158021	RPS27L	ENSG00000185088.14	-	protein_coding	0.565761	451.793	0.000213006	0.0140817
chr2	45651345	46187990	PRKCE	ENSG00000171132.14	+	protein_coding	-0.271837	3720.64	0.000217117	0.0142338
chr5	115204012	115262877	PGGT1B	ENSG00000164219.10	-	protein_coding	0.3263	2291.35	0.0002258	0.0146807
chr19	18306236	18323112	LSM4	ENSG00000130520.11	-	protein_coding	0.501503	530.353	0.00022805	0.0147055
chr5	149730298	149855022	PPARGC1B	ENSG00000155846.17	+	protein_coding	-0.26398	3726.88	0.000237006	0.0151065
chr11	31812391	32104665	ENSG00000285283	ENSG00000285283.1	+	protein_coding	0.472189	559.518	0.000238109	0.0151065
chr19	49487510	49493057	RPL13A	ENSG00000142541.18	+	protein_coding	0.336456	2625.72	0.000243668	0.0153355
chr11	63998558	64166113	MACROD1	ENSG00000133315.12	-	protein_coding	-0.330361	2010.21	0.000249019	0.0154254
chr4	15002481	15070153	CPEB2	ENSG00000137449.17	+	protein_coding	0.373359	2862.49	0.000248428	0.0154254
chr7	65873074	65959563	VKORC1L1	ENSG00000196715.7	+	protein_coding	-0.337467	2573.73	0.000254712	0.0155335
chrX	51490011	51496592	NUDT11	ENSG00000196368.5	-	protein_coding	0.643835	406.409	0.000254404	0.0155335
chr2	53970838	54305300	ACYP2	ENSG00000170634.13	+	protein_coding	-0.460578	787.889	0.000258628	0.015651
chr8	131904093	132013642	EFR3A	ENSG00000132294.15	+	protein_coding	0.300461	3939.87	0.000263936	0.0158503
chrX	73563197	73687111	CHIC1	ENSG00000204116.12	+	protein_coding	0.25262	4929.38	0.000275355	0.0164107
chr2	37201612	37231596	CEBPZ	ENSG00000115816.15	-	protein_coding	0.296469	2262.84	0.000286946	0.0168463
chr16	85169525	85676204	GSE1	ENSG00000131149.19	+	protein_coding	-0.339021	4905.88	0.000286506	0.0168463
chr5	159157409	159210053	RNF145	ENSG00000145860.13	-	protein_coding	0.287338	2559.06	0.000296609	0.0172089
chr6	63635802	63779336	PHF3	ENSG00000118482.12	+	protein_coding	0.293481	3986.92	0.000297599	0.0172089
chr17	36495636	36543435	MYO19	ENSG00000278259.5	-	protein_coding	-0.29371	3245.53	0.000299685	0.0172089
chr17	8377516	8383213	RPL26	ENSG00000161970.15	-	protein_coding	0.355177	2079.93	0.000307201	0.0172114
chr21	15928296	16646364	MIR99AHG	ENSG00000215386.15	+	lncRNA	0.253452	7156.38	0.000308479	0.0172114
chr8	10896045	11201833	XKR6	ENSG00000171044.11	-	protein_coding	-0.235129	7123.09	0.000302415	0.0172114
chr17	39200283	39204840	RPL19	ENSG00000108298.12	+	protein_coding	0.378534	1618.58	0.000304241	0.0172114
chr17	81244811	81295547	SLC38A10	ENSG00000157637.13	-	protein_coding	-0.434635	768.928	0.000319826	0.0173372
chr3	78597239	79767998	ROBO1	ENSG00000169855.21	-	protein_coding	0.225288	15246.1	0.000317044	0.0173372
chr11	32091074	32105722	RCN1	ENSG00000049449.10	+	protein_coding	0.458142	648.762	0.000318946	0.0173372
chr18	55222185	55664787	TCF4	ENSG00000196628.20	-	protein_coding	0.315353	6851.91	0.0003221	0.0173372
chr1	241628851	241640369	CHML	ENSG00000203668.3	-	protein_coding	0.498691	519.025	0.000318082	0.0173372
chr12	32106835	32383633	BICD1	ENSG00000151746.15	+	protein_coding	-0.238067	18731.4	0.000323957	0.0173372
chr2	241734602	241768816	D2HGDH	ENSG00000180902.18	+	protein_coding	-0.417082	833.908	0.000335685	0.0178435
chr1	219968600	220046530	EPRS1	ENSG00000136628.18	-	protein_coding	0.318077	2364.41	0.000338966	0.0178768
chr12	56158346	56163496	MYL6	ENSG00000092841.19	+	protein_coding	0.472971	534.94	0.000340856	0.0178768
chr11	63573195	63616883	PLAAT3	ENSG00000176485.14	-	protein_coding	0.331059	1389.78	0.000365578	0.0190464
chr1	241590102	241677376	OPN3	ENSG00000054277.14	-	protein_coding	0.466008	578.053	0.000376123	0.0194668
chr22	39519695	39522683	ATF4	ENSG00000128272.18	+	protein_coding	0.425608	905.648	0.00037878	0.0194762
chr6	111483459	111598783	TRAF3IP2-AS1	ENSG00000231889.9	+	lncRNA	-0.296325	2374.95	0.000381589	0.0194933
chr5	78360611	78480739	SCAMP1	ENSG00000085365.18	+	protein_coding	0.376171	1879.74	0.000401384	0.0203722
chr13	27251362	27256691	RPL21	ENSG00000122026.11	+	protein_coding	0.35704	1621.48	0.000413718	0.0204702
chr2	47160084	47176921	CALM2	ENSG00000143933.20	-	protein_coding	0.306152	2355.19	0.000406678	0.0204702
chr20	62387103	62388520	RPS21	ENSG00000171858.18	+	protein_coding	0.5153	435.047	0.000416325	0.0204702
chr15	88621337	88632281	AEN	ENSG00000181026.15	+	protein_coding	0.287359	2645.32	0.000413087	0.0204702
chr15	66498015	66524532	RPL4	ENSG00000174444.15	-	protein_coding	0.301083	6762.43	0.000415036	0.0204702
chr18	49481681	49492479	RPL17-C18orf32	ENSG00000215472.10	-	protein_coding	0.358528	1827.69	0.000434262	0.0210885
chr14	103519667	103522833	CKB	ENSG00000166165.14	-	protein_coding	0.600349	437.89	0.000431607	0.0210885
chr17	8368638	8383187	ENSG00000263809	ENSG00000263809.1	-	protein_coding	0.342491	2217.35	0.000437477	0.0211143
chr6	69672757	69867236	LMBRD1	ENSG00000168216.13	-	protein_coding	0.309916	2985.68	0.000447829	0.0212233
chr9	23690104	23826337	ELAVL2	ENSG00000107105.15	-	protein_coding	0.328082	4298.2	0.000447135	0.0212233
chr1	42176539	42335877	FOXJ3	ENSG00000198815.9	-	protein_coding	0.250394	7258.08	0.000446578	0.0212233
chr6	44809317	45377953	SUPT3H	ENSG00000196284.18	-	protein_coding	0.209685	13063.5	0.000452564	0.0213193
chr14	59429022	59465380	GPR135	ENSG00000181619.12	-	protein_coding	-0.433997	1284.06	0.000460833	0.0215796
chr12	6965327	6970780	PHB2	ENSG00000215021.10	-	protein_coding	0.423468	751.992	0.000466395	0.0217108
chr15	43870761	44195271	FRMD5	ENSG00000171877.21	-	protein_coding	-0.432078	1065.75	0.000475563	0.0220074
chr18	58672613	58752730	ENSG00000267476	ENSG00000267476.1	-	lncRNA	-0.492662	539.144	0.000501926	0.0230916
chr7	7156934	7248616	C1GALT1	ENSG00000106392.11	+	protein_coding	0.385465	1248.66	0.000506092	0.0231478
chr18	57639455	57738603	ENSG00000267787	ENSG00000267787.7	+	lncRNA	-0.380509	1163.8	0.000521343	0.0237075
chrX	132023302	132075943	STK26	ENSG00000134602.16	+	protein_coding	0.27191	2668.82	0.00052534	0.023752
chr7	105876796	106036432	CDHR3	ENSG00000128536.16	+	protein_coding	-0.329849	1549.83	0.000530173	0.0238335
chr2	47065941	47176511	ENSG00000273269	ENSG00000273269.3	-	protein_coding	0.297402	2480.78	0.00053337	0.023841
chr12	88492793	88580851	KITLG	ENSG00000049130.16	-	protein_coding	0.316269	2374.44	0.000536809	0.0238592
chr6	125781161	125932034	NCOA7	ENSG00000111912.20	+	protein_coding	0.293235	2179.78	0.000547729	0.0242078
chr13	97953658	98024296	IPO5	ENSG00000065150.21	+	protein_coding	0.213427	4832.55	0.000550968	0.0242149
chr19	22286441	22317176	ZNF729	ENSG00000196350.9	+	protein_coding	0.272445	2555.91	0.000560357	0.0243554
chr6	47477789	47627263	CD2AP	ENSG00000198087.7	+	protein_coding	0.244481	6001.39	0.000558871	0.0243554
chr22	39312882	39320389	RPL3	ENSG00000100316.16	-	protein_coding	0.304323	3302.57	0.000571914	0.0247211
chr8	98024851	98046469	RPL30	ENSG00000156482.11	-	protein_coding	0.347572	1236.88	0.000577877	0.0248424
chr15	48134632	48178353	MYEF2	ENSG00000104177.20	-	protein_coding	0.27577	2928.72	0.000590243	0.0252361
chr6	16129086	16148248	MYLIP	ENSG00000007944.15	+	protein_coding	0.343462	1148.88	0.00059545	0.0253211
chr15	61852389	62060473	VPS13C	ENSG00000129003.19	-	protein_coding	0.218691	7148.33	0.000605683	0.0255088
chr3	156673235	156706770	TIPARP	ENSG00000163659.13	+	protein_coding	0.419115	1059.4	0.00060635	0.0255088
chr2	10439968	10448327	ODC1	ENSG00000115758.14	-	protein_coding	0.424835	952.803	0.000611257	0.0255785
chr10	45454585	45594906	MARCHF8	ENSG00000165406.16	-	protein_coding	0.325755	1956.83	0.000621801	0.025611
chr7	56101573	56106476	CHCHD2	ENSG00000106153.13	-	protein_coding	0.505988	519.941	0.000620496	0.025611
chr6	106045423	106325791	ATG5	ENSG00000057663.16	-	protein_coding	0.26204	5751.39	0.000616789	0.025611
chr3	138434586	138481686	ESYT3	ENSG00000158220.14	+	protein_coding	-0.511415	426.897	0.000625987	0.0256492
chr10	87862638	87971930	PTEN	ENSG00000171862.15	+	protein_coding	0.238806	6374.25	0.000636766	0.0257263
chr12	123470054	123533719	RILPL1	ENSG00000188026.13	-	protein_coding	-0.410583	758.879	0.000637665	0.0257263
chr6	35468401	35470785	RPL10A	ENSG00000198755.11	+	protein_coding	0.391069	1247.59	0.000637679	0.0257263
chr11	75399515	75422280	RPS3	ENSG00000149273.15	+	protein_coding	0.305384	2565.61	0.000647301	0.0259812
chr12	109573255	109598125	MVK	ENSG00000110921.14	+	protein_coding	-0.476914	540.025	0.000651553	0.0260191
chr2	152651593	152718012	PRPF40A	ENSG00000196504.21	-	protein_coding	0.227531	6513.5	0.000657506	0.0261243
chr21	15729982	15880064	USP25	ENSG00000155313.16	+	protein_coding	0.283314	10668.6	0.000667949	0.0264058
chr3	172750682	172821474	ECT2	ENSG00000114346.14	+	protein_coding	0.257915	5124.02	0.000672113	0.0264376
chr6	159778498	159789703	TCP1	ENSG00000120438.12	-	protein_coding	0.299577	1819.01	0.000683521	0.0267525
chr2	85133392	85310387	TCF7L1	ENSG00000152284.5	+	protein_coding	-0.310047	2719.45	0.000695907	0.0268368
chr7	56051685	56063989	CCT6A	ENSG00000146731.11	+	protein_coding	0.296108	1595.27	0.000694239	0.0268368
chr18	3411608	3459978	TGIF1	ENSG00000177426.22	+	protein_coding	0.46797	659.737	0.000693907	0.0268368
chr5	115520908	115544775	FEM1C	ENSG00000145780.8	-	protein_coding	0.39002	1310.58	0.000707889	0.0270338
chr10	67921899	68075301	HERC4	ENSG00000148634.16	-	protein_coding	-0.250214	3899.31	0.000706608	0.0270338
chr2	174559572	174682916	WIPF1	ENSG00000115935.19	-	protein_coding	-0.534107	428.838	0.000716063	0.027083
chr20	31664452	31723989	BCL2L1	ENSG00000171552.14	-	protein_coding	-0.2898	2162.82	0.000712667	0.027083
chr10	114938195	114977676	TRUB1	ENSG00000165832.6	+	protein_coding	0.334662	1590.13	0.000722243	0.027186
chr22	23179704	23318037	BCR	ENSG00000186716.21	+	protein_coding	-0.3715	1237.32	0.00072887	0.0273048
chr17	9250471	9576591	STX8	ENSG00000170310.15	-	protein_coding	-0.407157	880.791	0.000742427	0.0275512
chr10	5412557	5459056	NET1	ENSG00000173848.19	+	protein_coding	0.286406	3135.07	0.000742451	0.0275512
chr16	74305127	74335346	ENSG00000259972	ENSG00000259972.3	-	lncRNA	-0.381	827.676	0.000756055	0.0279244
chr17	75165586	75182959	SUMO2	ENSG00000188612.12	-	protein_coding	0.374646	847.158	0.000760924	0.0279729
chr2	98444854	98594392	INPP4A	ENSG00000040933.16	+	protein_coding	-0.211834	5504.76	0.000786614	0.028003
chr1	113761832	113812476	RSBN1	ENSG00000081019.14	-	protein_coding	0.378938	1356.42	0.00078666	0.028003
chr22	28883572	29057488	ZNRF3	ENSG00000183579.16	+	protein_coding	-0.23203	5469.66	0.000771449	0.028003
chr3	39406716	39426255	RPSA	ENSG00000168028.15	+	protein_coding	0.263725	2944.98	0.000771271	0.028003
chr5	98853985	98929007	CHD1	ENSG00000153922.12	-	protein_coding	0.238933	6990.79	0.000780456	0.028003
chr5	50665899	50846519	PARP8	ENSG00000151883.19	+	protein_coding	0.30335	2619.51	0.000783095	0.028003
chr14	95086228	95158010	DICER1	ENSG00000100697.17	-	protein_coding	0.220006	4690.97	0.000773965	0.028003
chr3	160399274	160434954	SMC4	ENSG00000113810.16	+	protein_coding	0.22776	6026.19	0.000800275	0.0283593
chr12	10699089	10723323	YBX3	ENSG00000060138.13	-	protein_coding	0.292953	2891.5	0.000809139	0.0285448
chr20	43457893	43466046	SRSF6	ENSG00000124193.16	+	protein_coding	0.316899	1518.61	0.000822313	0.0288801
chr18	51028528	51085045	SMAD4	ENSG00000141646.16	+	protein_coding	0.268068	2737.45	0.000845327	0.0294256
chr4	151099624	151104642	RPS3A	ENSG00000145425.10	+	protein_coding	0.34668	1669.93	0.000842784	0.0294256
chr8	89757806	89791064	RIPK2	ENSG00000104312.8	+	protein_coding	0.455698	498.603	0.000870676	0.0301745
chr13	43023203	43114213	DNAJC15	ENSG00000120675.6	+	protein_coding	0.332525	1402.45	0.000876708	0.0302503
chr3	37452115	37823507	ITGA9	ENSG00000144668.12	+	protein_coding	-0.330353	1292.07	0.000882684	0.0303235
chr3	168008689	168095924	GOLIM4	ENSG00000173905.9	-	protein_coding	0.249002	6233.26	0.000931589	0.0305008
chr14	21200079	21206900	LINC00641	ENSG00000258441.1	-	lncRNA	-0.409567	678.405	0.000951054	0.0305008
chr5	15500180	15939795	FBXL7	ENSG00000183580.10	+	protein_coding	-0.22631	7417.76	0.000936128	0.0305008
chr12	23529504	24562544	SOX5	ENSG00000134532.20	-	protein_coding	0.212379	5909.32	0.00090066	0.0305008
chr1	8861000	8879190	ENO1	ENSG00000074800.16	-	protein_coding	0.315461	4445.14	0.000942246	0.0305008
chr2	202376327	202567751	BMPR2	ENSG00000204217.16	+	protein_coding	-0.258894	3007.27	0.000926696	0.0305008
chr15	44711358	44718851	B2M	ENSG00000166710.23	+	protein_coding	0.530295	504.506	0.000895011	0.0305008
chr8	12467693	12665588	ENSG00000283674	ENSG00000283674.3	-	lncRNA	-0.330764	2257.66	0.000913856	0.0305008
chr1	92832013	92841924	RPL5	ENSG00000122406.14	+	protein_coding	0.253169	3134.21	0.000916936	0.0305008
chr12	122078756	122147344	MLXIP	ENSG00000175727.15	+	protein_coding	-0.305324	1859.28	0.000914743	0.0305008
chr12	121712752	121783001	TMEM120B	ENSG00000188735.13	+	protein_coding	-0.36222	1153.69	0.000898072	0.0305008
chr20	43458054	43541881	ENSG00000288000	ENSG00000288000.1	+	protein_coding	0.308759	1529.79	0.000947422	0.0305008
chr6	157381133	157678157	ZDHHC14	ENSG00000175048.17	+	protein_coding	-0.329705	1237.34	0.000946729	0.0305008
chr15	71096952	71783383	THSD4	ENSG00000187720.15	+	protein_coding	-0.273308	17669.9	0.000949094	0.0305008
chr20	53567071	53609907	ZNF217	ENSG00000171940.14	-	protein_coding	0.416246	1255.96	0.000930032	0.0305008
chrX	155025980	155060304	FUNDC2	ENSG00000165775.18	+	protein_coding	0.368489	858.283	0.000953757	0.0305008
chr6	5103629	5260950	LYRM4	ENSG00000214113.11	-	protein_coding	-0.249435	5293.78	0.000919683	0.0305008
chr13	96090107	96839562	HS6ST3	ENSG00000185352.10	+	protein_coding	-0.330807	1825.49	0.0009699	0.0307669
chr6	26172059	26184655	H2BC6	ENSG00000274290.3	+	protein_coding	0.563849	416.073	0.000968306	0.0307669
chr7	123681943	123749003	WASL	ENSG00000106299.8	-	protein_coding	0.276378	6930.81	0.000989424	0.0312602
chr18	21650901	21704780	ABHD3	ENSG00000158201.10	-	protein_coding	-0.367076	1084.86	0.000998939	0.0314346
chr1	70411218	70439851	CTH	ENSG00000116761.12	+	protein_coding	0.356804	907.47	0.00102387	0.0320909
chr10	26697701	26746798	PDSS1	ENSG00000148459.16	+	protein_coding	-0.250587	2768.54	0.00103379	0.0322731
chrX	115694880	115969148	DANT2	ENSG00000235244.6	-	lncRNA	-0.277087	5677.57	0.00104647	0.0322846
chr5	163437569	163446151	CCNG1	ENSG00000113328.20	+	protein_coding	0.398964	679.201	0.00104489	0.0322846
chr4	139716753	140154184	MAML3	ENSG00000196782.13	-	protein_coding	-0.342324	1237.71	0.00103896	0.0322846
chr16	54845189	54929189	CRNDE	ENSG00000245694.12	-	lncRNA	0.471751	517.606	0.00109792	0.0333404
chr10	99396870	99430624	GOT1	ENSG00000120053.12	-	protein_coding	0.389103	822.723	0.00109573	0.0333404
chr17	67377281	67697256	PITPNC1	ENSG00000154217.16	+	protein_coding	-0.252553	2837.2	0.00110188	0.0333404
chr4	164877178	164898965	APELA	ENSG00000248329.6	+	protein_coding	0.359492	1040.24	0.0010918	0.0333404
chr18	50968019	51058144	ENSG00000267699	ENSG00000267699.2	+	protein_coding	0.289035	2122.32	0.00109999	0.0333404
chr15	78167468	78245688	ACSBG1	ENSG00000103740.10	-	protein_coding	-0.320297	1962.36	0.00112114	0.0337931
chr19	44501677	44529788	CEACAM20	ENSG00000273777.6	-	protein_coding	-0.491893	516.484	0.00114814	0.034475
chr6	79484991	79537458	LCA5	ENSG00000135338.14	-	protein_coding	0.40981	609.728	0.0011556	0.034567
chr2	3575260	3580920	RPS7	ENSG00000171863.15	+	protein_coding	0.329375	1180.55	0.00116547	0.03473
chr12	62260338	62417431	USP15	ENSG00000135655.16	+	protein_coding	0.226006	9680.95	0.00118652	0.0350914
chr11	102396332	102470384	TMEM123	ENSG00000152558.15	-	protein_coding	0.264725	2723.2	0.00118521	0.0350914
chr15	25333728	25439051	UBE3A	ENSG00000114062.22	-	protein_coding	0.244664	11529.2	0.00120194	0.0354145
chr6	132814569	132817564	RPS12	ENSG00000112306.8	+	protein_coding	0.33147	1855.13	0.00121372	0.0354198
chrX	75051048	75156732	ABCB7	ENSG00000131269.19	-	protein_coding	0.245409	6588.41	0.00121563	0.0354198
chr10	62183035	62268844	RTKN2	ENSG00000182010.11	-	protein_coding	0.310719	1199.62	0.00120984	0.0354198
chr19	52650447	52690496	ENSG00000269825	ENSG00000269825.3	-	protein_coding	-0.295822	1419.7	0.00124726	0.0358108
chr14	94048287	94081202	DDX24	ENSG00000089737.19	-	protein_coding	0.297803	1634.89	0.0012434	0.0358108
chr7	17790761	17940501	SNX13	ENSG00000071189.21	-	protein_coding	0.263695	5622.77	0.00124706	0.0358108
chr5	83077498	83353787	XRCC4	ENSG00000152422.16	+	protein_coding	0.227981	3077.05	0.00123663	0.0358108
chr6	29555629	29633976	GABBR1	ENSG00000204681.11	-	protein_coding	-0.404294	703.874	0.00126493	0.035952
chr20	10637684	10673999	JAG1	ENSG00000101384.12	-	protein_coding	0.318307	1260.84	0.00126108	0.035952
chr4	137518918	137532494	PCDH18	ENSG00000189184.12	-	protein_coding	0.423921	937.528	0.00126588	0.035952
chrX	131688779	131830862	FIRRE	ENSG00000213468.7	-	lncRNA	-0.245546	6847.99	0.0012727	0.0360156
chr6	122399551	122433119	HSF2	ENSG00000025156.13	+	protein_coding	0.350314	1351.61	0.00130482	0.0367923
chr7	44796680	44824564	PPIA	ENSG00000196262.15	+	protein_coding	0.289118	2238.13	0.00132721	0.0372898
chr13	42272152	42323261	AKAP11	ENSG00000023516.9	+	protein_coding	0.243622	2303.25	0.00134444	0.0375061
chr4	67468762	67545503	CENPC	ENSG00000145241.11	-	protein_coding	0.270558	2960.94	0.00133976	0.0375061
chr14	51240162	51257655	TMX1	ENSG00000139921.13	+	protein_coding	0.279775	3249.08	0.00136116	0.0375727
chr19	37312837	37369365	ZNF875	ENSG00000181666.19	+	protein_coding	-0.25581	4523.45	0.00135279	0.0375727
chr2	57907629	58159920	VRK2	ENSG00000028116.18	+	protein_coding	0.232654	4534.99	0.00135993	0.0375727
chr7	97851688	97972985	ENSG00000284707	ENSG00000284707.2	-	lncRNA	0.292953	1449.59	0.00140475	0.0384619
chr3	23916591	23924374	RPL15	ENSG00000174748.22	+	protein_coding	0.364203	1307.53	0.00140987	0.0384619
chr2	186590010	186680901	ITGAV	ENSG00000138448.13	+	protein_coding	0.281229	8847.14	0.00140672	0.0384619
chrX	101391011	101412297	RPL36A-HNRNPH2	ENSG00000257529.5	+	protein_coding	0.262711	2415.33	0.00141293	0.0384619
chr10	110290730	110304938	SMNDC1	ENSG00000119953.14	-	protein_coding	0.354653	1033.33	0.00144136	0.0391005
chr20	21303331	21389825	XRN2	ENSG00000088930.8	+	protein_coding	0.202456	6158.38	0.00147852	0.039698
chr8	99873200	99893707	COX6C	ENSG00000164919.11	-	protein_coding	0.378897	852.596	0.00147007	0.039698
chr10	123154402	123170467	BUB3	ENSG00000154473.18	+	protein_coding	0.301495	1784.81	0.00147699	0.039698
chr10	3775996	3785281	KLF6	ENSG00000067082.15	-	protein_coding	0.504593	540.104	0.0014856	0.0397525
chr10	100373099	100454043	OLMALINC	ENSG00000235823.5	+	lncRNA	-0.343609	1615.6	0.00149141	0.0397725
chr2	100820139	100996829	NPAS2	ENSG00000170485.17	+	protein_coding	-0.272633	1910.76	0.00151895	0.0403702
chr5	38937920	39074402	RICTOR	ENSG00000164327.14	-	protein_coding	0.243326	3255.81	0.00153638	0.0405594
chr3	11272309	11557665	ATG7	ENSG00000197548.13	+	protein_coding	-0.242454	3572.68	0.00153369	0.0405594
chr3	9986885	10006990	ENSG00000291224	ENSG00000291224.1	+	lncRNA	-0.299985	1452.1	0.0015435	0.0405981
chr6	17393595	17557780	CAP2	ENSG00000112186.13	+	protein_coding	-0.316738	1541.06	0.00154817	0.0405981
chr1	32108056	32176563	KPNA6	ENSG00000025800.14	+	protein_coding	-0.263975	1982.06	0.00156745	0.0409672
chr19	56219670	56368383	ZSCAN5A	ENSG00000131848.10	-	protein_coding	-0.30293	2159.42	0.00158177	0.0412047
chr19	18571730	18577550	UBA52	ENSG00000221983.8	+	protein_coding	0.374775	880.743	0.00158725	0.0412109
chr3	41194741	41260096	CTNNB1	ENSG00000168036.18	+	protein_coding	0.256788	3724.06	0.00161576	0.0416937
chr6	145793502	145814795	FBXO30	ENSG00000118496.5	-	protein_coding	0.37844	741.631	0.00161644	0.0416937
chr5	163460203	163491941	HMMR	ENSG00000072571.20	+	protein_coding	0.272454	2436.92	0.00165692	0.0419203
chr1	242082986	242524697	PLD5	ENSG00000180287.17	-	protein_coding	-0.284414	2210.73	0.0016445	0.0419203
chr3	32685145	32773875	CNOT10	ENSG00000182973.20	+	protein_coding	-0.277139	1644.53	0.00166137	0.0419203
chr19	22634324	22667671	ZNF492	ENSG00000229676.3	+	protein_coding	0.32394	1479.29	0.00166253	0.0419203
chr11	17788048	18013047	SERGEF	ENSG00000129158.11	-	protein_coding	-0.192578	7712.64	0.00165661	0.0419203
chr2	169791933	169812064	SSB	ENSG00000138385.16	+	protein_coding	0.323296	980.926	0.00164006	0.0419203
chr9	96816269	96875623	ZNF782	ENSG00000196597.13	-	protein_coding	-0.342088	1016.1	0.00165481	0.0419203
chr14	59484443	59505410	JKAMP	ENSG00000050130.18	+	protein_coding	0.435505	496.361	0.00168553	0.0423427
chr1	198156994	198322420	NEK7	ENSG00000151414.15	+	protein_coding	0.249649	4933.86	0.00169005	0.0423427
chr2	178480457	178516463	PLEKHA3	ENSG00000116095.11	+	protein_coding	0.332575	1080.7	0.00170175	0.042452
chr2	195575977	195737702	SLC39A10	ENSG00000196950.14	+	protein_coding	0.258043	1862.82	0.0017106	0.042452
chr5	180100795	180209211	RASGEF1C	ENSG00000146090.16	-	protein_coding	-0.45598	500.165	0.00170776	0.042452
chr11	123057489	123063230	HSPA8	ENSG00000109971.14	-	protein_coding	0.282184	4074.88	0.00174856	0.0431442
chr2	147930396	148021604	ORC4	ENSG00000115947.14	-	protein_coding	0.26989	4164.71	0.0017585	0.0431442
chr11	120511746	120988906	GRIK4	ENSG00000149403.13	+	protein_coding	-0.283182	1907.92	0.00176043	0.0431442
chr2	18986451	19348067	LINC01376	ENSG00000236204.7	-	lncRNA	-0.238393	3320.07	0.00175975	0.0431442
chr5	123512177	123617049	CSNK1G3	ENSG00000151292.19	+	protein_coding	0.282576	3641.83	0.00181064	0.0440119
chr21	33903453	33915814	ATP5PO	ENSG00000241837.7	-	protein_coding	0.431035	555.002	0.00180817	0.0440119
chrX	134565838	134764322	PLAC1	ENSG00000170965.10	-	protein_coding	-0.355443	1039.29	0.00181262	0.0440119
chr5	93617725	94111699	FAM172A	ENSG00000113391.19	-	protein_coding	0.209985	6439.11	0.00184985	0.0447777
chr9	124517275	124771311	NR6A1	ENSG00000148200.17	-	protein_coding	-0.230423	3362.73	0.00193043	0.0465849
chr6	78934419	79078287	PHIP	ENSG00000146247.15	-	protein_coding	0.241071	10310.1	0.00196207	0.0470597
chr5	178204533	178211163	HNRNPAB	ENSG00000197451.12	+	protein_coding	0.318429	1238.49	0.00195838	0.0470597
chr5	136132845	136188747	SMAD5	ENSG00000113658.18	+	protein_coding	0.238109	3282.17	0.00196878	0.0470771
chrX	129981107	130058071	BCORL1	ENSG00000085185.16	+	protein_coding	-0.249022	2367.31	0.00199516	0.0475634
chr5	168291645	168472303	WWC1	ENSG00000113645.15	+	protein_coding	-0.293291	1818.87	0.00204839	0.0486848
chr7	134744252	134970729	CALD1	ENSG00000122786.20	+	protein_coding	-0.267843	2888.2	0.00207315	0.0488308
chr5	111092321	111130502	WDR36	ENSG00000134987.13	+	protein_coding	0.232874	3422.15	0.00206768	0.0488308
chr3	87227271	87255556	CHMP2B	ENSG00000083937.10	+	protein_coding	0.417717	595.272	0.00206415	0.0488308
chr5	103086000	103120138	GIN1	ENSG00000145723.17	-	protein_coding	0.386953	719.785	0.00208618	0.0489911
chr4	101023409	101348278	PPP3CA	ENSG00000138814.17	-	protein_coding	0.246703	7815.3	0.00210742	0.0493425
chr3	97941818	97972457	RIOX2	ENSG00000170854.18	-	protein_coding	0.313163	1260.49	0.00213916	0.0497892
chr12	105107324	105169130	WASHC4	ENSG00000136051.15	+	protein_coding	0.240118	3336.95	0.00213624	0.0497892
chr3	167683298	167734939	PDCD10	ENSG00000114209.15	-	protein_coding	0.295233	4084.24	0.00217012	0.0503609
chr3	31532638	31637616	STT3B	ENSG00000163527.10	+	protein_coding	0.265988	7636.57	0.0021852	0.0505617
chr16	22206278	22288738	EEF2K	ENSG00000103319.12	+	protein_coding	-0.281301	1389.63	0.00220432	0.0508545
chr22	31618491	31662221	PISD	ENSG00000241878.12	-	protein_coding	-0.371963	707.809	0.00222048	0.0510775
chrX	132626015	132961395	HS6ST2	ENSG00000171004.19	-	protein_coding	-0.247939	5334.94	0.00224625	0.0515198
chr8	116642130	116766925	EIF3H	ENSG00000147677.12	-	protein_coding	0.225549	10604.1	0.00231788	0.0525497
chr1	226360210	226408154	PARP1	ENSG00000143799.14	-	protein_coding	0.213918	3818.66	0.00230885	0.0525497
chr19	52594060	52690559	ZNF83	ENSG00000167766.21	-	protein_coding	-0.226862	2683.01	0.00230509	0.0525497
chr19	24033401	24077377	ENSG00000268362	ENSG00000268362.6	+	lncRNA	-0.241826	2950.56	0.00231538	0.0525497
chr1	94896949	94927223	CNN3	ENSG00000117519.16	-	protein_coding	0.260806	1871.59	0.00233015	0.0526761
chr2	10302889	10427617	HPCAL1	ENSG00000115756.13	+	protein_coding	-0.299003	1401.1	0.00233928	0.0527309
chr7	64307459	64356634	ZNF736	ENSG00000234444.10	+	protein_coding	0.239479	2387.97	0.00237163	0.0530381
chr3	105655461	105869552	CBLB	ENSG00000114423.23	-	protein_coding	0.337853	1716.79	0.0023642	0.0530381
chr8	52622458	52745843	RB1CC1	ENSG00000023287.13	-	protein_coding	0.2423	2887.98	0.00237313	0.0530381
chr21	31659666	31668931	SOD1	ENSG00000142168.15	+	protein_coding	0.398689	597.367	0.00242768	0.0541036
chrX	115110616	115234096	LRCH2	ENSG00000130224.15	-	protein_coding	0.260242	2298.45	0.00245222	0.0543425
chr4	106315544	106349456	AIMP1	ENSG00000164022.18	+	protein_coding	0.31291	1631.11	0.00244801	0.0543425
chr22	45657019	45680130	ENSG00000280383	ENSG00000280383.1	+	lncRNA	0.372451	740.482	0.00249746	0.0547284
chr5	10249929	10266389	CCT5	ENSG00000150753.12	+	protein_coding	0.260044	1923.15	0.00248286	0.0547284
chr12	96907224	96953780	NEDD1	ENSG00000139350.12	+	protein_coding	0.295122	1490.94	0.00249654	0.0547284
chr15	81633426	82013579	ENSG00000259692	ENSG00000259692.6	-	lncRNA	-0.21069	6911.56	0.00249163	0.0547284
chr8	135457456	135656722	KHDRBS3	ENSG00000131773.15	+	protein_coding	0.327231	1793.89	0.00251676	0.0547327
chr22	33162226	33922841	LARGE1	ENSG00000133424.22	-	protein_coding	-0.222605	6261.55	0.00252505	0.0547327
chrX	72301691	72572843	ENSG00000285547	ENSG00000285547.1	-	protein_coding	-0.225606	4619.46	0.00250992	0.0547327
chr15	40694774	40732340	RAD51	ENSG00000051180.17	+	protein_coding	-0.345448	891.169	0.00252548	0.0547327
chr7	124822386	124929983	POT1	ENSG00000128513.16	-	protein_coding	0.238038	3058.21	0.00254572	0.0550197
chr7	74174231	74197122	EIF4H	ENSG00000106682.16	+	protein_coding	0.265044	1707.52	0.0025674	0.0553363
chr4	174236658	174283667	FBXO8	ENSG00000164117.14	-	protein_coding	0.375705	836.985	0.00260307	0.0554201
chr5	82273320	82278396	RPS23	ENSG00000186468.13	-	protein_coding	0.28082	1647.19	0.00259804	0.0554201
chr1	109213918	109238182	SARS1	ENSG00000031698.13	+	protein_coding	0.353957	939.356	0.00260651	0.0554201
chr4	56049098	56330609	CRACD	ENSG00000109265.15	+	protein_coding	-0.243632	2182.63	0.00259597	0.0554201
chr10	12896625	13099652	CCDC3	ENSG00000151468.11	-	protein_coding	-0.399207	637.12	0.00259421	0.0554201
chr19	39433137	39435949	RPS16	ENSG00000105193.9	-	protein_coding	0.325049	1427.84	0.00262108	0.0555795
chr13	45333471	45341284	TPT1	ENSG00000133112.17	-	protein_coding	0.252825	2579.97	0.00264944	0.0560004
chr1	13892792	15118043	KAZN	ENSG00000189337.17	+	protein_coding	-0.325425	1110.82	0.00266228	0.0560004
chr5	137745651	137754363	HNRNPA0	ENSG00000177733.7	-	protein_coding	0.313762	911.045	0.00266183	0.0560004
chr9	37510892	37576380	FBXO10	ENSG00000147912.13	-	protein_coding	-0.313661	959.914	0.0026792	0.0561343
chr11	95821766	95925315	MTMR2	ENSG00000087053.20	-	protein_coding	0.216688	2798.89	0.00268291	0.0561343
chr3	12484421	12541549	TSEN2	ENSG00000154743.19	+	protein_coding	-0.24282	1961.92	0.0027008	0.0563586
chr2	69960104	70103220	PCBP1-AS1	ENSG00000179818.17	-	lncRNA	-0.237514	2731.92	0.0027256	0.0564271
chr3	146035139	146163725	PLOD2	ENSG00000152952.14	-	protein_coding	0.278329	2437.29	0.0027253	0.0564271
chr13	32586452	32778019	PDS5B	ENSG00000083642.19	+	protein_coding	0.231976	10314.6	0.00271763	0.0564271
chr22	24952716	25197448	KIAA1671	ENSG00000197077.14	+	protein_coding	-0.231707	3320.3	0.00274226	0.0566229
chr2	179944876	180007297	CWC22	ENSG00000163510.14	-	protein_coding	0.258563	2607.26	0.00277453	0.0570336
chr13	71437966	71867204	DACH1	ENSG00000276644.5	-	protein_coding	0.375332	9215.01	0.00277924	0.0570336
chr10	58191517	58267894	IPMK	ENSG00000151151.6	-	protein_coding	0.324975	1060.64	0.0027839	0.0570336
chr13	40469955	40611127	ENSG00000288542	ENSG00000288542.1	-	lncRNA	-0.267595	1582.92	0.00282697	0.0577655
chr9	135808487	135907546	CAMSAP1	ENSG00000130559.19	-	protein_coding	0.268299	2297.52	0.00285053	0.0580962
chr18	57630280	57669296	ATP8B1-AS1	ENSG00000267040.8	+	lncRNA	-0.366416	781.154	0.00288054	0.0585562
chr11	47980425	48170839	PTPRJ	ENSG00000149177.15	+	protein_coding	-0.263623	1966.02	0.00289152	0.0586278
chr1	157993273	158100262	KIRREL1	ENSG00000183853.18	+	protein_coding	-0.233082	2779.38	0.00290787	0.0588078
chr3	121431431	121545988	POLQ	ENSG00000051341.15	-	protein_coding	-0.208414	5280.65	0.00294578	0.0589024
chrX	72329516	72573101	HDAC8	ENSG00000147099.21	-	protein_coding	-0.223255	4602.1	0.00294998	0.0589024
chr2	206274663	206314427	ZDBF2	ENSG00000204186.10	+	protein_coding	0.337059	859.392	0.00292322	0.0589024
chr11	18394560	18408425	LDHA	ENSG00000134333.15	+	protein_coding	0.311875	2561.27	0.0029496	0.0589024
chr1	42682418	42703805	YBX1	ENSG00000065978.19	+	protein_coding	0.208299	5629.5	0.00294409	0.0589024
chrX	81202102	81298547	SH3BGRL	ENSG00000131171.13	+	protein_coding	0.209142	2892.67	0.00298585	0.0593663
chr2	55231903	55235853	RPS27A	ENSG00000143947.15	+	protein_coding	0.328963	1737.37	0.00298831	0.0593663
chr13	29509414	29595688	SLC7A1	ENSG00000139514.13	-	protein_coding	0.238122	4497.31	0.00304517	0.0603436
chr10	84139482	84154841	GHITM	ENSG00000165678.22	+	protein_coding	0.357142	869.315	0.00305811	0.0604476
chr19	8444767	8489114	HNRNPM	ENSG00000099783.13	+	protein_coding	0.20156	3997.06	0.00309115	0.0609475
chr8	79918717	80030289	MRPS28	ENSG00000147586.10	-	protein_coding	0.226911	4962.34	0.00312941	0.0615478
chrX	119468422	119471396	SLC25A5	ENSG00000005022.6	+	protein_coding	0.562949	1452.67	0.00316111	0.0618983
chr3	177019340	177228000	TBL1XR1	ENSG00000177565.19	-	protein_coding	0.192062	13009.4	0.00316297	0.0618983
chr3	49724294	49786542	IP6K1	ENSG00000176095.12	-	protein_coding	-0.28524	1324	0.0032156	0.062772
chr1	218285293	218337983	RRP15	ENSG00000067533.6	+	protein_coding	0.257534	2941.23	0.00322568	0.0628129
chr1	66924895	66988619	MIER1	ENSG00000198160.15	+	protein_coding	0.211662	3100.78	0.00325741	0.0632741
chr15	42575606	42720998	STARD9	ENSG00000159433.12	+	protein_coding	-0.274865	1467.66	0.00327683	0.063393
chr8	79918860	80080775	ENSG00000276418	ENSG00000276418.5	-	protein_coding	0.216823	5970.1	0.00327964	0.063393
chrX	10847578	11111220	HCCS-DT	ENSG00000234129.10	-	lncRNA	-0.291652	3414.42	0.0033116	0.0638539
chr21	37365573	37526358	DYRK1A	ENSG00000157540.22	+	protein_coding	0.228722	14712.7	0.00332042	0.0638674
chr5	78000522	78294762	AP3B1	ENSG00000132842.15	-	protein_coding	0.245526	10084.2	0.0033456	0.0641948
chr4	39698109	39782792	UBE2K	ENSG00000078140.14	+	protein_coding	-0.199375	5475.8	0.00337647	0.0646294
chr7	32495426	32588726	AVL9	ENSG00000105778.20	+	protein_coding	-0.215711	2658.62	0.00339054	0.0647413
chr12	32399558	32646050	FGD4	ENSG00000139132.16	+	protein_coding	-0.248291	4120.21	0.00340718	0.0649015
chr8	38400215	38468834	FGFR1	ENSG00000077782.23	-	protein_coding	-0.246681	3557.21	0.00344518	0.0654668
chr12	64404392	64451125	XPOT	ENSG00000184575.12	+	protein_coding	0.240932	2516.77	0.00345624	0.0655187
chr3	158105855	158545730	RSRC1	ENSG00000174891.14	+	protein_coding	0.201043	11948.6	0.00349994	0.0655571
chr15	52547045	52569883	ARPP19	ENSG00000128989.11	-	protein_coding	0.218858	2394.46	0.00348976	0.0655571
chr11	101029624	101129813	PGR	ENSG00000082175.16	-	protein_coding	0.422553	408.291	0.00347487	0.0655571
chr14	69380128	69398299	ERH	ENSG00000100632.11	-	protein_coding	0.282169	1576.05	0.00348194	0.0655571
chr12	70243002	70354993	CNOT2	ENSG00000111596.14	+	protein_coding	0.232318	8538.87	0.00349607	0.0655571
chr9	92210207	92293854	IARS1	ENSG00000196305.19	-	protein_coding	0.189253	7221.9	0.00353152	0.0658025
chr1	93345907	93369493	DR1	ENSG00000117505.13	+	protein_coding	0.286869	1308.28	0.00353371	0.0658025
chr5	154190730	154420984	GALNT10	ENSG00000164574.16	+	protein_coding	-0.235026	2071.96	0.0035465	0.0658025
chr4	134196333	134201789	PABPC4L	ENSG00000254535.4	-	protein_coding	0.471571	420.154	0.00354144	0.0658025
chrX	119399336	119454478	SLC25A43	ENSG00000077713.19	+	protein_coding	-0.243445	3013.33	0.00357106	0.0659527
chr15	65092760	65115200	UBAP1L	ENSG00000246922.10	-	protein_coding	-0.373306	777.614	0.00357135	0.0659527
chr14	20311368	20333312	CCNB1IP1	ENSG00000100814.19	-	protein_coding	0.263035	2400.1	0.00358772	0.0660998
chr6	152970519	152983579	FBXO5	ENSG00000112029.10	-	protein_coding	0.280439	1254.6	0.00361123	0.0663775
chr2	206159585	206162928	EEF1B2	ENSG00000114942.14	+	protein_coding	0.33084	796.069	0.00366329	0.0671774
chrX	85243991	85273362	ZNF711	ENSG00000147180.17	+	protein_coding	0.308289	947.177	0.00371949	0.0680495
chr3	101681091	101686733	RPL24	ENSG00000114391.14	-	protein_coding	0.298857	1399.04	0.00373463	0.0681679
chr2	25042076	25159135	EFR3B	ENSG00000084710.14	+	protein_coding	-0.329976	1105.37	0.00376109	0.068244
chr2	218633329	218659655	ZNF142	ENSG00000115568.16	-	protein_coding	-0.343219	806.898	0.00374945	0.068244
chr2	113890063	113962596	ACTR3	ENSG00000115091.12	+	protein_coding	0.228853	6062.48	0.00376483	0.068244
chr12	56712305	56731628	NACA	ENSG00000196531.14	-	protein_coding	0.228283	1849.56	0.00378169	0.0683921
chr15	38252836	38357249	SPRED1	ENSG00000166068.13	+	protein_coding	0.203157	4391.27	0.00381499	0.068836
chr7	38178245	38230670	STARD3NL	ENSG00000010270.14	+	protein_coding	0.314661	987.345	0.00383775	0.0690323
chrX	101390824	101396155	RPL36A	ENSG00000241343.10	+	protein_coding	0.247209	2119.25	0.00385603	0.0690323
chr2	175072250	175168382	ATF2	ENSG00000115966.18	-	protein_coding	0.225343	5166.43	0.00386096	0.0690323
chr5	44808947	44820428	MRPS30	ENSG00000112996.11	+	protein_coding	0.31802	965.521	0.00384958	0.0690323
chr8	80485619	80526265	ZBTB10	ENSG00000205189.13	+	protein_coding	0.313064	1391.27	0.00391907	0.0699124
chrX	138614727	139222777	FGF13	ENSG00000129682.16	-	protein_coding	-0.251005	2942.84	0.00401783	0.0713506
chr6	140575812	140898448	ENSG00000234147	ENSG00000234147.4	-	lncRNA	-0.245942	4881	0.00401313	0.0713506
chr10	58334979	58370751	UBE2D1	ENSG00000072401.15	+	protein_coding	0.340472	903.442	0.00403297	0.0714581
chr12	31382226	31591136	DENND5B	ENSG00000170456.16	-	protein_coding	-0.308875	964.721	0.00418636	0.0734709
chr2	175176258	175181710	ATP5MC3	ENSG00000154518.10	-	protein_coding	0.359254	702.092	0.00418136	0.0734709
chr6	136256627	136289851	BCLAF1	ENSG00000029363.17	-	protein_coding	0.22699	4868.23	0.00420261	0.0734709
chr1	165662216	165698562	ALDH9A1	ENSG00000143149.13	-	protein_coding	0.380785	582.875	0.00419586	0.0734709
chr1	245749342	246507312	SMYD3	ENSG00000185420.19	-	protein_coding	-0.214062	11758.1	0.00417987	0.0734709
chr5	173314723	173328447	STC2	ENSG00000113739.11	-	protein_coding	0.41215	551.919	0.00419051	0.0734709
chr14	60245752	60299087	PPM1A	ENSG00000100614.18	+	protein_coding	0.298098	2377.14	0.0042536	0.0741975
chr2	197486584	197516737	HSPD1	ENSG00000144381.18	-	protein_coding	0.22871	5231.39	0.00428698	0.0744302
chr7	34209465	34299012	ENSG00000236212	ENSG00000236212.2	+	lncRNA	-0.328274	1126.84	0.00429532	0.0744302
chr11	62559596	62574086	EEF1G	ENSG00000254772.10	-	protein_coding	0.264996	2483.84	0.00428606	0.0744302
chr1	185296388	185317273	IVNS1ABP	ENSG00000116679.16	-	protein_coding	0.251791	2028.25	0.00431042	0.0745277
chr9	77177445	77421537	VPS13A	ENSG00000197969.14	+	protein_coding	0.210884	4902.24	0.00437536	0.0754845
chr9	17134982	17503923	CNTLN	ENSG00000044459.15	+	protein_coding	0.19782	13254.2	0.00440271	0.0756651
chr1	71063291	71081289	ZRANB2	ENSG00000132485.14	-	protein_coding	0.218792	2676.61	0.00440506	0.0756651
chr6	9596110	10211608	OFCC1	ENSG00000181355.21	-	transcribed_unitary_pseudogene	-0.262745	1550.09	0.00447044	0.0766208
chr5	88507546	88691057	LINC00461	ENSG00000245526.13	-	lncRNA	0.310829	1179.85	0.00461215	0.0774557
chr17	40388525	40417896	TOP2A	ENSG00000131747.15	-	protein_coding	0.236794	2863.6	0.00462495	0.0774557
chr19	49496365	49499708	RPS11	ENSG00000142534.7	+	protein_coding	0.322855	1475.61	0.00465975	0.0774557
chr11	114400682	114443932	ENSG00000255663	ENSG00000255663.1	+	protein_coding	0.435314	432.489	0.00459196	0.0774557
chr5	134905120	135007959	PCBD2	ENSG00000132570.15	+	protein_coding	-0.27226	2167.2	0.00456278	0.0774557
chr15	59659146	59689339	BNIP2	ENSG00000140299.14	-	protein_coding	0.291875	1107.69	0.00453678	0.0774557
chr3	15009611	15065339	MRPS25	ENSG00000131368.9	-	protein_coding	-0.223687	2836.34	0.00461695	0.0774557
chr14	91060333	91225632	DGLUCY	ENSG00000133943.21	+	protein_coding	-0.256458	1909.48	0.00465994	0.0774557
chr12	16548372	16610594	LMO3	ENSG00000048540.16	-	protein_coding	0.474727	404.397	0.00462996	0.0774557
chr7	7968796	8094272	GLCCI1	ENSG00000106415.13	+	protein_coding	0.245879	2244.99	0.00461713	0.0774557
chr8	109240919	109334121	NUDCD1	ENSG00000120526.12	-	protein_coding	0.250429	3428.91	0.00466085	0.0774557
chr6	144285335	144853034	UTRN	ENSG00000152818.20	+	protein_coding	0.211845	13151.3	0.00466683	0.0774557
chr7	101815904	102283958	CUX1	ENSG00000257923.12	+	protein_coding	-0.192356	9137.88	0.00456739	0.0774557
chr1	247297412	247331867	ZNF496	ENSG00000162714.13	-	protein_coding	-0.287824	1105.22	0.00455079	0.0774557
chr6	73413515	73452297	CGAS	ENSG00000164430.17	-	protein_coding	-0.304325	916.621	0.00459711	0.0774557
chr2	227325151	227357833	MFF	ENSG00000168958.21	+	protein_coding	0.25334	2484.46	0.00468118	0.0775302
chr12	14365676	14502931	ATF7IP	ENSG00000171681.13	+	protein_coding	0.212479	15351.3	0.00470884	0.0776613
chr7	16753755	16784536	TSPAN13	ENSG00000106537.8	+	protein_coding	0.428415	410.2	0.00470499	0.0776613
chr3	185914558	185938103	TRA2B	ENSG00000136527.19	-	protein_coding	0.211144	8961.62	0.00473525	0.0778268
chr1	28508559	28508762	SNORA73B	ENSG00000200087.1	+	snoRNA	0.791374	1039.89	0.00474855	0.0778268
chr17	62966235	63427703	TANC2	ENSG00000170921.16	+	protein_coding	0.201863	14717.5	0.00474848	0.0778268
chrX	106611930	106679439	RADX	ENSG00000147231.14	+	protein_coding	0.33364	746.942	0.00477073	0.0780277
chr12	66347431	67069162	GRIP1	ENSG00000155974.14	-	protein_coding	-0.262257	5441.19	0.00482006	0.078671
chr16	1962058	1964841	RPS2	ENSG00000140988.16	-	protein_coding	0.54678	1983.63	0.00484684	0.0787811
chr10	68414064	68472121	DNA2	ENSG00000138346.16	-	protein_coding	-0.284544	1157.47	0.0048409	0.0787811
chr6	80003887	80042527	TTK	ENSG00000112742.10	+	protein_coding	0.275502	2466.22	0.00488207	0.0791625
chr15	67063763	67195173	SMAD3	ENSG00000166949.17	+	protein_coding	-0.193414	4907.32	0.00489042	0.0791625
chr17	78214186	78225636	BIRC5	ENSG00000089685.15	+	protein_coding	0.429072	579.015	0.00490886	0.0792978
chr19	57681969	57717301	ZNF551	ENSG00000204519.11	+	protein_coding	-0.317436	1154.63	0.00493859	0.0796146
chr11	32583798	32606264	EIF3M	ENSG00000149100.13	+	protein_coding	0.232509	2193.94	0.00495778	0.0797604
chr17	29625938	29930276	SSH2	ENSG00000141298.19	-	protein_coding	-0.232137	3561.71	0.00501279	0.0804809
chr2	161308425	161411717	PSMD14	ENSG00000115233.12	+	protein_coding	0.206865	7781.56	0.00502978	0.0805892
chr7	107201372	107564261	COG5	ENSG00000164597.15	-	protein_coding	0.176932	7754.35	0.00505785	0.0808742
chr6	11093834	11138733	SMIM13	ENSG00000224531.6	+	protein_coding	0.248336	1682.31	0.00509406	0.0810855
chr14	96501433	96567116	PAPOLA	ENSG00000090060.19	+	protein_coding	0.240423	4926.3	0.00511278	0.0810855
chr7	101362875	101559024	COL26A1	ENSG00000160963.14	+	protein_coding	-0.30548	1097.17	0.00512861	0.0810855
chr10	100735396	100829944	PAX2	ENSG00000075891.24	+	protein_coding	-0.394243	494.314	0.00513291	0.0810855
chr12	124776856	124882668	SCARB1	ENSG00000073060.17	-	protein_coding	-0.217891	2816.05	0.00511192	0.0810855
chr20	34088309	34112243	EIF2S2	ENSG00000125977.7	-	protein_coding	0.293916	1466.57	0.00508739	0.0810855
chr16	396725	410367	NME4	ENSG00000103202.13	+	protein_coding	0.397826	471.19	0.00516464	0.0812888
chr6	167826893	167972023	AFDN	ENSG00000130396.22	+	protein_coding	0.196726	5530.58	0.00516644	0.0812888
chr14	94146128	94279734	PPP4R4	ENSG00000119698.12	+	protein_coding	0.219323	2388.41	0.00522042	0.0814245
chr16	15949138	16143257	ABCC1	ENSG00000103222.20	+	protein_coding	-0.204192	3717.25	0.00522589	0.0814245
chr7	100352176	100367831	PILRB	ENSG00000121716.21	+	protein_coding	-0.395353	576.272	0.00520176	0.0814245
chr8	124539101	124580648	NDUFB9	ENSG00000147684.10	+	protein_coding	0.352062	644.057	0.00522682	0.0814245
chr7	92144723	92245943	ENSG00000285953	ENSG00000285953.2	-	protein_coding	-0.211005	2711.8	0.00520398	0.0814245
chr19	52966896	53037898	ZNF702P	ENSG00000242779.8	-	transcribed_processed_pseudogene	-0.260773	1252.4	0.00526266	0.0818208
chr2	186486253	186509361	ZC3H15	ENSG00000065548.18	+	protein_coding	0.232968	2700.86	0.00527821	0.0819008
chr15	69414246	69448427	KIF23	ENSG00000137807.16	+	protein_coding	0.182427	4304.87	0.00533994	0.0826956
chr14	54474484	54489025	GMFB	ENSG00000197045.14	-	protein_coding	0.380846	563.871	0.00537785	0.0831189
chr13	77042474	77327094	MYCBP2	ENSG00000005810.20	-	protein_coding	0.185332	11060.5	0.00540491	0.0833734
chr5	73498408	73505667	BTF3	ENSG00000145741.17	+	protein_coding	0.334686	1236.79	0.00543141	0.0836182
chr2	101696850	101894690	MAP4K4	ENSG00000071054.17	+	protein_coding	0.204608	6735.37	0.00549225	0.0838981
chr6	34417454	34426069	RPS10	ENSG00000124614.17	-	protein_coding	0.250524	1800.62	0.00547143	0.0838981
chr3	129167827	129183922	CNBP	ENSG00000169714.17	-	protein_coding	0.221017	2400.36	0.0054845	0.0838981
chr3	51993522	51995895	RPL29	ENSG00000162244.12	-	protein_coding	0.359411	878.212	0.00546865	0.0838981
chr14	74084956	74201493	LIN52	ENSG00000205659.12	+	protein_coding	-0.21612	2569.16	0.00552264	0.0839947
chrX	2219506	2502805	DHRSX	ENSG00000169084.15	-	protein_coding	-0.20458	3215.17	0.00553405	0.0839947
chr1	16467436	16499257	CROCCP3	ENSG00000290842.1	-	lncRNA	-0.425785	471.275	0.00555196	0.0839947
chr22	41833105	41907306	SREBF2	ENSG00000198911.13	+	protein_coding	-0.211356	4359.7	0.0055435	0.0839947
chr22	39399778	39437060	TAB1	ENSG00000100324.14	+	protein_coding	-0.426137	448.649	0.00553382	0.0839947
chr16	74712955	74774831	FA2H	ENSG00000103089.9	-	protein_coding	-0.382302	749.076	0.00558438	0.0840993
chr6	44387706	44450425	CDC5L	ENSG00000096401.8	+	protein_coding	0.25357	2635.33	0.00559094	0.0840993
chr2	138501770	138573547	SPOPL	ENSG00000144228.9	+	protein_coding	0.254434	1992.8	0.00557583	0.0840993
chr6	134960378	135103056	HBS1L	ENSG00000112339.15	-	protein_coding	0.22106	4338.91	0.00560523	0.0841533
chr2	88691673	88750929	RPIA	ENSG00000153574.9	+	protein_coding	0.298791	1286.89	0.00562841	0.0843404
chrX	1386152	1392113	SLC25A6	ENSG00000169100.14	-	protein_coding	0.324058	1325.51	0.00568178	0.0849783
chr2	173880850	173965373	SP3	ENSG00000172845.18	-	protein_coding	0.215187	5230.71	0.00572798	0.0854327
chr15	78810487	78898139	MORF4L1	ENSG00000185787.15	+	protein_coding	0.193255	5165.91	0.00573388	0.0854327
chr8	47260878	47736306	SPIDR	ENSG00000164808.17	+	protein_coding	-0.187422	6684.24	0.00578004	0.0856339
chr12	57253762	57431043	R3HDM2	ENSG00000179912.21	-	protein_coding	-0.23251	2907.94	0.00577805	0.0856339
chr14	70581257	70600690	MED6	ENSG00000133997.12	-	protein_coding	0.255628	1325.86	0.00577915	0.0856339
chr11	13668668	13732346	FAR1	ENSG00000197601.14	+	protein_coding	0.189031	5067.21	0.00580002	0.0857683
chr18	62523025	62587709	ZCCHC2	ENSG00000141664.10	+	protein_coding	0.285162	1228.67	0.00582171	0.0859275
chr3	39467198	39529479	MOBP	ENSG00000168314.19	+	protein_coding	0.25326	1435.64	0.00588964	0.0867674
chr1	148102047	148152322	NBPF11	ENSG00000263956.8	-	protein_coding	-0.405294	495.565	0.00590738	0.0868661
chr20	7977346	8019805	TMX4	ENSG00000125827.9	-	protein_coding	0.312292	864.86	0.00592353	0.0868787
chr11	128965060	129279324	ARHGAP32	ENSG00000134909.19	-	protein_coding	0.215135	5579.48	0.00593033	0.0868787
chr8	92883532	93017673	TRIQK	ENSG00000205133.12	-	protein_coding	0.275161	1550.84	0.00595656	0.0869393
chr11	134069071	134152001	JAM3	ENSG00000166086.13	+	protein_coding	-0.214143	2345.47	0.00594652	0.0869393
chr9	94726604	95151793	AOPEP	ENSG00000148120.19	+	protein_coding	-0.186098	5930.74	0.00597166	0.0869983
chr2	175594179	175833749	ENSG00000289349	ENSG00000289349.1	+	lncRNA	-0.460163	1516.7	0.00609383	0.0879037
chr12	118136124	118145584	PEBP1	ENSG00000089220.5	+	protein_coding	0.348368	865.308	0.00606072	0.0879037
chr12	130872037	130877678	RAN	ENSG00000132341.12	+	protein_coding	0.280914	1464.91	0.00610086	0.0879037
chr1	27098809	27166981	SLC9A1	ENSG00000090020.11	-	protein_coding	-0.383776	568.761	0.00608186	0.0879037
chr13	51082119	51200252	C13orf42	ENSG00000226792.8	-	protein_coding	-0.196678	3617.07	0.00606765	0.0879037
chr4	79901146	80125454	ANTXR2	ENSG00000163297.18	-	protein_coding	0.330788	761.414	0.0060945	0.0879037
chr12	46183063	46270017	SLC38A1	ENSG00000111371.16	-	protein_coding	0.164878	8298.66	0.00612581	0.088102
chr13	44939249	44989471	NUFIP1	ENSG00000083635.8	-	protein_coding	0.275124	1643.84	0.00618076	0.0887299
chr13	33818069	33966558	RFC3	ENSG00000133119.13	+	protein_coding	0.168794	5605.02	0.00626219	0.089714
chr10	110919367	111017307	SHOC2	ENSG00000108061.13	+	protein_coding	0.237869	3537.12	0.00627211	0.089714
chr17	799310	979776	NXN	ENSG00000167693.17	-	protein_coding	-0.245051	2761.41	0.00632117	0.0899253
chr12	100573683	100628288	GAS2L3	ENSG00000139354.11	+	protein_coding	0.252039	1900.54	0.00631911	0.0899253
chr9	104094260	104141419	SMC2	ENSG00000136824.19	+	protein_coding	0.225174	2940.81	0.0063012	0.0899253
chr11	809965	812880	RPLP2	ENSG00000177600.9	+	protein_coding	0.349448	986.479	0.00633995	0.0900296
chr1	25884181	25906991	STMN1	ENSG00000117632.23	-	protein_coding	0.301777	872.005	0.00637758	0.090268
chr2	148644440	148787569	EPC2	ENSG00000135999.12	+	protein_coding	0.197176	9327.65	0.00637969	0.090268
chr14	26443090	26598033	NOVA1	ENSG00000139910.20	-	protein_coding	0.208912	3417.86	0.00640419	0.0902898
chr3	59747277	61251459	FHIT	ENSG00000189283.11	-	protein_coding	-0.21665	4490.28	0.0063939	0.0902898
chr7	92197498	92246166	KRIT1	ENSG00000001631.17	-	protein_coding	-0.208954	2478.5	0.00644116	0.0905472
chr12	104215779	104350307	TXNRD1	ENSG00000198431.18	+	protein_coding	0.183956	4245.84	0.00644546	0.0905472
chr11	88265069	88359684	CTSC	ENSG00000109861.17	-	protein_coding	0.281124	1028.3	0.00648208	0.0908994
chr12	109116587	109268226	ACACB	ENSG00000076555.16	+	protein_coding	-0.402017	496.38	0.00651047	0.0911351
chr7	29146547	29514328	CHN2	ENSG00000106069.26	+	protein_coding	-0.311896	1583.78	0.00652624	0.091157
chr2	147844517	147930826	ACVR2A	ENSG00000121989.15	+	protein_coding	0.257013	2604.23	0.00653522	0.091157
chr13	45341345	45417975	TPT1-AS1	ENSG00000170919.16	+	lncRNA	-0.297878	1019.49	0.00656417	0.0911876
chr1	23956839	23963462	PNRC2	ENSG00000189266.13	+	protein_coding	0.40226	418.287	0.00655365	0.0911876
chr12	110719680	110742939	PPP1CC	ENSG00000186298.12	-	protein_coding	0.224299	2243.42	0.00657218	0.0911876
chr2	149569637	149587778	MMADHC	ENSG00000168288.13	-	protein_coding	0.333359	929.609	0.00665046	0.0921112
chr6	130366017	130443067	TMEM200A	ENSG00000164484.12	+	protein_coding	0.272151	1715.38	0.00666497	0.09215
chr12	14784582	14803486	WBP11	ENSG00000084463.8	-	protein_coding	0.273052	1011.15	0.00669152	0.0923547
chr2	214725646	214809683	BARD1	ENSG00000138376.11	-	protein_coding	0.212342	6016.85	0.00671913	0.0925658
chr16	10944539	11182186	CLEC16A	ENSG00000038532.17	+	protein_coding	-0.231061	2114.74	0.00673035	0.0925658
chr3	15860112	16137529	ENSG00000287042	ENSG00000287042.3	+	lncRNA	-0.318143	830.128	0.00676602	0.092894
chr10	6144934	6254644	PFKFB3	ENSG00000170525.21	+	protein_coding	-0.218639	2091.66	0.00680272	0.0930677
chr9	14611071	14693432	ZDHHC21	ENSG00000175893.12	-	protein_coding	0.233635	1704.36	0.00679506	0.0930677
chr16	56932142	56944864	HERPUD1	ENSG00000051108.15	+	protein_coding	0.364176	591.901	0.00681416	0.0930677
chr12	117141991	117190470	FBXO21	ENSG00000135108.16	-	protein_coding	-0.252222	1311.09	0.00682945	0.0931148
chr5	103258763	103278660	MACIR	ENSG00000181751.10	+	protein_coding	0.406287	432.173	0.00691972	0.0940197
chr12	85280220	85301784	ALX1	ENSG00000180318.4	+	protein_coding	0.417114	475.805	0.00691057	0.0940197
chr19	57682045	57753575	ENSG00000269026	ENSG00000269026.2	+	protein_coding	-0.297172	1512.62	0.00695699	0.0943631
chr2	24819169	24920237	ADCY3	ENSG00000138031.15	-	protein_coding	-0.263457	1546.09	0.00706904	0.095718
chr16	56429133	56452199	NUDT21	ENSG00000167005.14	-	protein_coding	0.307018	1163.91	0.00717954	0.0970472
chr10	119207571	119459745	GRK5	ENSG00000198873.12	+	protein_coding	-0.362014	735.001	0.00721095	0.0971379
chr3	25597978	25664909	TOP2B	ENSG00000077097.17	-	protein_coding	0.206134	4065.01	0.00720881	0.0971379
chr18	49795793	49837623	ENSG00000266997	ENSG00000266997.2	-	protein_coding	0.363228	551.635	0.00724291	0.0974016
chr19	23075201	23100361	ENSG00000267886	ENSG00000267886.1	+	lncRNA	-0.398817	461.655	0.00727752	0.0977001
chr10	84328586	84518521	CCSER2	ENSG00000107771.17	+	protein_coding	0.234989	4945.62	0.00733302	0.0981489
chr16	8892097	8975328	USP7	ENSG00000187555.17	-	protein_coding	0.206563	4230.17	0.0073359	0.0981489
chr18	56651343	57029811	WDR7	ENSG00000091157.15	+	protein_coding	0.19498	6570.25	0.00737784	0.0981725
chr1	151197949	151249536	PIP5K1A	ENSG00000143398.20	+	protein_coding	-0.233908	2045.21	0.00747801	0.0981725
chr10	98134624	98244897	R3HCC1L	ENSG00000166024.14	+	protein_coding	0.224793	3638.22	0.00746634	0.0981725
chr7	100092233	100101940	MCM7	ENSG00000166508.19	-	protein_coding	0.318079	1163.71	0.00740827	0.0981725
chr15	75843307	75901078	UBE2Q2	ENSG00000140367.12	+	protein_coding	0.203175	5289.86	0.00750596	0.0981725
chr7	123536997	123557904	NDUFA5	ENSG00000128609.16	-	protein_coding	0.349925	670.68	0.00748987	0.0981725
chr3	18345377	18445621	SATB1	ENSG00000182568.18	-	protein_coding	0.27511	2414.88	0.0074346	0.0981725
chr14	96279195	96363341	ATG2B	ENSG00000066739.12	-	protein_coding	0.237514	1475.21	0.00744376	0.0981725
chr4	82352498	82374503	HNRNPD	ENSG00000138668.20	-	protein_coding	0.155615	7078.19	0.00751237	0.0981725
chr10	110567684	110606048	SMC3	ENSG00000108055.11	+	protein_coding	0.207584	2040.96	0.00740457	0.0981725
chr1	119911553	120100779	NOTCH2	ENSG00000134250.21	-	protein_coding	0.187531	4177.48	0.00741084	0.0981725
chr1	226989865	227318492	CDC42BPA	ENSG00000143776.20	-	protein_coding	0.184755	10841.7	0.00744039	0.0981725
chrX	65034788	65507887	ZC3H12B	ENSG00000102053.13	+	protein_coding	-0.450846	416.864	0.00749535	0.0981725
chr1	197504748	197775696	DENND1B	ENSG00000213047.13	-	protein_coding	0.227851	3535.52	0.00748402	0.0981725
chr11	103109410	103479863	DYNC2H1	ENSG00000187240.17	+	protein_coding	0.177584	5717.74	0.00752748	0.0982067
chr10	79347469	79355334	PPIF	ENSG00000108179.14	+	protein_coding	0.379951	525.259	0.00756983	0.0985958
chr4	163494442	163520539	TMA16	ENSG00000198498.10	+	protein_coding	0.212485	2726.92	0.00758357	0.0986115
chr1	23019443	23083689	KDM1A	ENSG00000004487.18	+	protein_coding	0.220226	3536.18	0.00766668	0.0995277
chr3	108043091	108091862	CD47	ENSG00000196776.17	-	protein_coding	0.293703	1219.39	0.00770094	0.0996031
chr5	850291	892801	BRD9	ENSG00000028310.18	-	protein_coding	-0.289005	952.04	0.00772092	0.0996031
chr20	35701347	35742312	RBM39	ENSG00000131051.24	-	protein_coding	0.182212	6538.31	0.0077358	0.0996031
chr19	27681072	27794005	LINC00662	ENSG00000261824.8	-	lncRNA	0.239037	1540.5	0.00772587	0.0996031
chr2	72942036	73075619	SFXN5	ENSG00000144040.13	-	protein_coding	-0.315451	982.021	0.00769419	0.0996031
chr11	3087107	3166739	OSBPL5	ENSG00000021762.20	-	protein_coding	-0.43159	415.802	0.00789315	0.100478
chr3	48599002	48610976	UQCRC1	ENSG00000010256.11	-	protein_coding	0.40543	441.51	0.0078642	0.100478
chr12	8950044	9010760	KLRG1	ENSG00000139187.10	+	protein_coding	-0.352896	529.224	0.00786296	0.100478
chr22	44702233	44862706	PRR5-ARHGAP8	ENSG00000248405.10	+	protein_coding	-0.237297	1733.84	0.00789027	0.100478
chr3	118004819	118810836	ENSG00000243276	ENSG00000243276.6	-	lncRNA	-0.209047	3569.62	0.00788478	0.100478
chr18	62187255	62310249	RELCH	ENSG00000134444.15	+	protein_coding	0.188947	5476.43	0.00784286	0.100478
chr20	62143769	62182514	SS18L1	ENSG00000184402.15	+	protein_coding	-0.385478	550.406	0.00785345	0.100478
chr6	89433152	89633834	ANKRD6	ENSG00000135299.18	+	protein_coding	-0.216784	2797.59	0.00793009	0.100785
chr5	150442635	150449739	RPS14	ENSG00000164587.13	-	protein_coding	0.265673	2008.12	0.00795293	0.100912
chr5	175906939	175958538	ENSG00000250820	ENSG00000250820.1	-	lncRNA	-0.337593	783.069	0.00797072	0.100975
chr1	26472440	26476642	HMGN2	ENSG00000198830.12	+	protein_coding	0.281029	1075.92	0.00799653	0.101139
chr7	102363872	102426676	PRKRIP1	ENSG00000128563.13	+	protein_coding	-0.267114	1524.6	0.00801086	0.101158
chr1	114716913	114758676	CSDE1	ENSG00000009307.17	-	protein_coding	0.194421	5243.67	0.0080561	0.101566
chr22	45671798	45845307	ATXN10	ENSG00000130638.18	+	protein_coding	0.179245	6739.94	0.00812373	0.102255
chr16	23677656	23690367	PLK1	ENSG00000166851.15	+	protein_coding	0.301844	1109.85	0.00819795	0.102864
chr15	68184032	68229718	ENSG00000260007	ENSG00000260007.3	-	protein_coding	-0.187126	4000.41	0.00819828	0.102864
chr5	109689927	109869625	MAN2A1	ENSG00000112893.10	+	protein_coding	0.231331	5442.67	0.00823376	0.102981
chr19	38374563	38383850	PSMD8	ENSG00000099341.13	+	protein_coding	0.360473	456.796	0.00822735	0.102981
chr4	134026665	134327977	ENSG00000251199	ENSG00000251199.6	-	lncRNA	0.307027	973.387	0.00826488	0.103103
chr12	98515579	98550351	TMPO	ENSG00000120802.14	+	protein_coding	0.19936	4041.7	0.00826972	0.103103
chr19	11676606	11694991	ENSG00000289985	ENSG00000289985.1	-	lncRNA	-0.298098	1042.69	0.00828924	0.103183
chr1	28505980	28510892	SNHG3	ENSG00000242125.3	+	lncRNA	0.367391	7876.59	0.00834523	0.103552
chr17	18537800	18625653	CCDC144BP	ENSG00000291090.1	-	lncRNA	0.256123	1264.32	0.00833787	0.103552
chr20	2461634	2470853	SNRPB	ENSG00000125835.20	-	protein_coding	0.253913	1121.05	0.00836144	0.10359
chr11	118998138	119015793	CENATAC	ENSG00000186166.9	+	protein_coding	-0.283152	938.741	0.00839178	0.103678
chr11	116843402	117098437	SIK3	ENSG00000160584.17	-	protein_coding	-0.173289	5698.55	0.00841892	0.103678
chr2	216498825	216579180	RPL37A	ENSG00000197756.10	+	protein_coding	0.196983	2572.1	0.00841777	0.103678
chr4	56435741	56464578	PAICS	ENSG00000128050.9	+	protein_coding	0.174049	4166.3	0.00842131	0.103678
chr6	143843338	143863812	LTV1	ENSG00000135521.9	+	protein_coding	0.248063	1564.1	0.00846278	0.104026
chr14	55559072	55701526	KTN1	ENSG00000126777.18	+	protein_coding	0.199026	5621.19	0.00848089	0.104086
chr14	89794669	89954777	EFCAB11	ENSG00000140025.16	-	protein_coding	-0.325913	802.775	0.00852268	0.104436
chr6	10492223	10629368	GCNT2	ENSG00000111846.20	+	protein_coding	-0.305334	1107.78	0.00862598	0.105374
chr2	73233420	73253021	CCT7	ENSG00000135624.17	+	protein_coding	0.245715	1828.9	0.00862602	0.105374
chr7	100336104	100367831	STAG3L5P-PVRIG2P-PILRB	ENSG00000272752.6	+	lncRNA	-0.267237	1181.68	0.00868074	0.105878
chr20	5114953	5126626	PCNA	ENSG00000132646.11	-	protein_coding	0.281891	891.158	0.00872466	0.106249
chr14	51989514	52010694	RTRAF	ENSG00000087302.9	+	protein_coding	0.250224	1986.22	0.00874558	0.106339
chr5	79372636	79514134	HOMER1	ENSG00000152413.15	-	protein_coding	0.210372	3700.26	0.00879636	0.106792
chr5	124636913	124748807	ZNF608	ENSG00000168916.16	-	protein_coding	0.244732	1308.16	0.00887797	0.107616
chr17	58000919	58007346	SRSF1	ENSG00000136450.13	-	protein_coding	0.190472	3114.88	0.0089325	0.108111
chr17	2059839	2303785	SMG6	ENSG00000070366.14	-	protein_coding	-0.212447	2937.84	0.00897152	0.108135
chr17	18542155	18625447	CCDC144BP	ENSG00000154874.18	-	transcribed_unprocessed_pseudogene	0.253843	1263.67	0.00897576	0.108135
chr2	84905656	84906671	TMSB10	ENSG00000034510.6	+	protein_coding	0.460232	425.221	0.008964	0.108135
chr7	66654513	66685692	ENSG00000226824	ENSG00000226824.8	+	lncRNA	-0.342849	580.636	0.0090095	0.108376
chr14	100333790	100376805	WARS1	ENSG00000140105.18	-	protein_coding	0.241705	1485.7	0.0091851	0.109649
chr11	11841423	11961887	USP47	ENSG00000170242.19	+	protein_coding	0.178133	5648.94	0.00917919	0.109649
chr12	4604944	4662643	ENSG00000272921	ENSG00000272921.1	+	protein_coding	0.286058	940.653	0.00921233	0.109649
chr20	36091504	36232799	EPB41L1	ENSG00000088367.23	+	protein_coding	-0.414765	626.657	0.00916269	0.109649
chr6	154832697	155257723	TIAM2	ENSG00000146426.19	+	protein_coding	-0.170012	7698.26	0.00920262	0.109649
chr6	24704861	24720825	C6orf62	ENSG00000112308.14	-	protein_coding	0.240627	1297.54	0.00921294	0.109649
chr15	76347904	76905444	SCAPER	ENSG00000140386.13	-	protein_coding	0.188616	11691.8	0.00918109	0.109649
chr1	23691742	23696835	RPL11	ENSG00000142676.14	+	protein_coding	0.202127	2526.7	0.00929853	0.110334
chr5	108747841	109196841	FER	ENSG00000151422.14	+	protein_coding	0.178231	13569.7	0.00928781	0.110334
chr3	54122552	55074557	CACNA2D3	ENSG00000157445.16	+	protein_coding	-0.198688	2943.96	0.00931781	0.110396
chrX	67544021	67730619	AR	ENSG00000169083.18	+	protein_coding	0.17914	6659.17	0.00934709	0.110577
chr16	18781295	18790383	RPS15A	ENSG00000134419.15	-	protein_coding	0.256947	1535.3	0.00937429	0.110732
chr12	123584533	123598582	TMED2	ENSG00000086598.11	+	protein_coding	0.315573	652.937	0.00942209	0.11113
chr16	50313487	50368988	BRD7	ENSG00000166164.17	-	protein_coding	0.218258	2502.76	0.00944438	0.111226
chr6	127266726	127288567	RNF146	ENSG00000118518.17	+	protein_coding	0.373547	463.155	0.00948759	0.111401
chr15	68190705	68206079	CALML4	ENSG00000129007.16	-	protein_coding	-0.273212	1184.45	0.00948692	0.111401
chr9	65668805	65734041	ZNG1E	ENSG00000147996.17	+	protein_coding	0.408385	438.615	0.00953203	0.11152
chr11	34150987	34358010	ABTB2	ENSG00000166016.6	-	protein_coding	-0.268257	1123.13	0.0095686	0.11152
chr10	118004916	118046941	RAB11FIP2	ENSG00000107560.12	-	protein_coding	0.217849	2220.81	0.00954439	0.11152
chr16	9091644	9121635	HAPSTR1	ENSG00000182831.12	+	protein_coding	0.197947	2815.5	0.00956347	0.11152
chr17	15436021	15563561	TVP23C-CDRT4	ENSG00000259024.7	-	protein_coding	-0.251562	2129.24	0.00954008	0.11152
chr4	26857601	27025381	STIM2	ENSG00000109689.20	+	protein_coding	0.235463	2859.42	0.00961485	0.111801
chr13	76992598	77027195	FBXL3	ENSG00000005812.11	-	protein_coding	0.302031	1122.19	0.00962112	0.111801
chr7	149126416	149183042	ZNF398	ENSG00000197024.9	+	protein_coding	-0.298673	877.115	0.00968435	0.11237
chr6	163414000	163578592	QKI	ENSG00000112531.17	+	protein_coding	0.217032	13493.4	0.0097058	0.112453
chr11	62832342	62841809	WDR74	ENSG00000133316.16	-	protein_coding	0.987687	1510.62	0.00975751	0.112552
chr5	122775079	122834543	SNX2	ENSG00000205302.7	+	protein_coding	0.233117	2385.15	0.00976955	0.112552
chr12	21501781	21518408	GOLT1B	ENSG00000111711.10	+	protein_coding	0.33907	528.702	0.00975089	0.112552
chr18	20944612	21111813	ROCK1	ENSG00000067900.9	-	protein_coding	0.219016	3893.34	0.0097823	0.112552
chr21	17593653	17612945	BTG3	ENSG00000154640.15	-	protein_coding	0.289841	1276.59	0.00978589	0.112552
chr1	151070578	151125542	GABPB2	ENSG00000143458.12	+	protein_coding	-0.356914	555.417	0.00982839	0.112721
chr2	190880821	190965552	GLS	ENSG00000115419.14	+	protein_coding	0.170766	5384.6	0.00982927	0.112721
chr9	100099243	100302175	INVS	ENSG00000119509.13	+	protein_coding	-0.174458	3674.08	0.00995259	0.113969
chr3	178960121	179072215	ZMAT3	ENSG00000172667.11	-	protein_coding	0.26985	994.56	0.00996944	0.113996
chr2	61888724	62147247	COMMD1	ENSG00000173163.11	+	protein_coding	-0.207266	2546.64	0.0099845	0.114003
chr20	44885702	44908532	YWHAB	ENSG00000166913.13	+	protein_coding	0.206144	2103.87	0.0101502	0.115727
chr11	17074388	17077715	RPS13	ENSG00000110700.7	-	protein_coding	0.297014	997.554	0.0101943	0.116061
chr22	49414524	49657542	MIR3667HG	ENSG00000188511.14	-	lncRNA	-0.377296	10914.6	0.0103068	0.11716
chrX	73940435	74293574	FTX	ENSG00000230590.13	-	lncRNA	-0.182197	17049.5	0.0103205	0.11716
chr15	70654554	70763558	UACA	ENSG00000137831.15	-	protein_coding	0.175623	3624.56	0.0104289	0.118061
chr21	32497967	32587373	TCP10L	ENSG00000242220.9	-	protein_coding	-0.347842	611.76	0.01043	0.118061
chr6	15246069	15522042	JARID2	ENSG00000008083.14	+	protein_coding	0.205841	5700.34	0.0105043	0.118665
chrX	101009346	101052116	TRMT2B	ENSG00000188917.15	-	protein_coding	-0.265971	1079.06	0.0105135	0.118665
chr13	73054976	73077541	KLF5	ENSG00000102554.14	+	protein_coding	0.306424	1278.44	0.0105422	0.118819
chr17	41688885	41692668	EIF1	ENSG00000173812.11	+	protein_coding	0.281082	1170.38	0.0106258	0.118925
chr14	59460363	59484408	L3HYPDH	ENSG00000126790.12	-	protein_coding	-0.256874	1356.14	0.0106165	0.118925
chr5	151771045	151812911	G3BP1	ENSG00000145907.16	+	protein_coding	0.183916	6419.55	0.010569	0.118925
chr18	54357906	54385218	C18orf54	ENSG00000166845.15	+	protein_coding	0.337633	627.287	0.0106183	0.118925
chrX	3817528	3937855	ENSG00000285756	ENSG00000285756.2	-	lncRNA	-0.369875	604.621	0.0106273	0.118925
chr3	50088919	50119021	RBM5	ENSG00000003756.17	+	protein_coding	-0.197253	2285.63	0.0106635	0.118992
chr2	42442017	42493982	KCNG3	ENSG00000171126.8	-	protein_coding	-0.215835	2068.76	0.0106619	0.118992
chr1	169921326	170085208	KIFAP3	ENSG00000075945.13	-	protein_coding	0.28951	1202.13	0.010743	0.11954
chr14	60734742	60969965	MNAT1	ENSG00000020426.11	+	protein_coding	0.156575	6568.45	0.0107313	0.11954
chr1	229516582	229558707	ABCB10	ENSG00000135776.5	-	protein_coding	-0.261242	1196.52	0.0108061	0.120073
chr22	44752558	44862788	ARHGAP8	ENSG00000241484.10	+	protein_coding	-0.243982	1456.04	0.0108458	0.120306
chrX	101408222	101414133	HNRNPH2	ENSG00000126945.9	+	protein_coding	0.340652	570.34	0.0108577	0.120306
chr20	31739271	31801805	TPX2	ENSG00000088325.16	+	protein_coding	0.202973	3306.38	0.0109125	0.120744
chr8	91070196	91087095	OTUD6B	ENSG00000155100.11	+	protein_coding	0.317837	756.222	0.0109551	0.120875
chr11	20387558	20509338	PRMT3	ENSG00000185238.13	+	protein_coding	0.219332	5747.1	0.0109435	0.120875
chrX	53094142	53170914	KANTR	ENSG00000232593.8	+	protein_coding	-0.230763	2221.71	0.0110103	0.121144
chr11	62559603	62591531	ENSG00000255508	ENSG00000255508.7	-	protein_coding	0.229245	2737.36	0.0110014	0.121144
chr5	114055926	114496500	KCNN2	ENSG00000080709.17	+	protein_coding	0.318346	634.976	0.0110269	0.121157
chr9	72351413	72365235	ZFAND5	ENSG00000107372.13	-	protein_coding	0.23731	4463.17	0.0110645	0.121401
chr16	69187147	69309052	SNTB2	ENSG00000168807.17	+	protein_coding	-0.220916	2163.08	0.0110931	0.121545
chr6	13621498	13711835	RANBP9	ENSG00000010017.13	-	protein_coding	0.253721	2978.85	0.0112882	0.122657
chr1	193121983	193254815	CDC73	ENSG00000134371.14	+	protein_coding	0.193883	7412.41	0.0113037	0.122657
chr19	2269509	2273490	OAZ1	ENSG00000104904.12	+	protein_coding	0.399614	540.687	0.0112715	0.122657
chr2	197388515	197435079	SF3B1	ENSG00000115524.17	-	protein_coding	0.201881	3260.66	0.0112791	0.122657
chr1	6221193	6235972	ICMT	ENSG00000116237.16	-	protein_coding	0.37439	504.564	0.0112752	0.122657
chr2	39249266	39437301	MAP4K3	ENSG00000011566.15	-	protein_coding	0.193385	12868	0.0112902	0.122657
chr14	81175452	81221377	GTF2A1	ENSG00000165417.12	-	protein_coding	0.268266	1963.59	0.0112548	0.122657
chr17	2755705	3037741	RAP1GAP2	ENSG00000132359.17	+	protein_coding	-0.269927	1388.29	0.0113571	0.122742
chr3	5122249	5180911	ARL8B	ENSG00000134108.14	+	protein_coding	0.205111	2744.64	0.0113367	0.122742
chr4	105145875	105279816	TET2	ENSG00000168769.14	+	protein_coding	0.189242	4626.33	0.0113583	0.122742
chr1	32465057	32600792	ENSG00000254553	ENSG00000254553.1	+	protein_coding	-0.333856	669.037	0.0113822	0.122831
chr19	20122569	20321305	ENSG00000267383	ENSG00000267383.9	-	lncRNA	-0.177186	4088.87	0.0114055	0.122914
chr9	92325953	92620529	CENPP	ENSG00000188312.15	+	protein_coding	-0.203989	6710.6	0.0114965	0.123149
chrX	71366222	71532374	TAF1	ENSG00000147133.17	+	protein_coding	-0.175353	4353.99	0.0115055	0.123149
chr6	4706159	4955551	CDYL	ENSG00000153046.18	+	protein_coding	0.190382	7359.82	0.011456	0.123149
chr2	188291669	188595931	GULP1	ENSG00000144366.17	+	protein_coding	0.14478	16050.3	0.0114866	0.123149
chr5	109334713	109409974	PJA2	ENSG00000198961.10	-	protein_coding	0.235086	1938.89	0.0114889	0.123149
chrX	51803007	51902354	MAGED1	ENSG00000179222.18	+	protein_coding	0.300371	1142.14	0.0115558	0.123518
chr6	26158122	26171349	H2BC5	ENSG00000158373.9	+	protein_coding	0.716042	528.675	0.0115801	0.12361
chr12	28133249	28581511	CCDC91	ENSG00000123106.11	+	protein_coding	0.166711	7303.67	0.0116087	0.123748
chr4	99948086	99950355	H2AZ1	ENSG00000164032.12	-	protein_coding	0.604104	678.476	0.0116446	0.123962
chr7	10931943	10940153	NDUFA4	ENSG00000189043.10	-	protein_coding	0.323858	554.363	0.0117071	0.124459
chr11	75815210	76144232	UVRAG	ENSG00000198382.9	+	protein_coding	0.201793	19484.1	0.0117683	0.124634
chr3	196248230	196318222	ENSG00000272741	ENSG00000272741.1	-	protein_coding	-0.349523	573.588	0.0117456	0.124634
chr4	108808725	109302752	COL25A1	ENSG00000188517.17	-	protein_coding	-0.151265	7351.41	0.0117711	0.124634
chr19	5674947	5691875	RPL36	ENSG00000130255.13	+	protein_coding	0.298817	676.311	0.0119102	0.125938
chr5	31639131	32110932	PDZD2	ENSG00000133401.16	+	protein_coding	-0.286045	813.003	0.011936	0.126041
chr4	128809700	128875224	JADE1	ENSG00000077684.16	+	protein_coding	0.205986	3233.12	0.011982	0.126188
chr12	113298759	113359493	SLC8B1	ENSG00000089060.12	-	protein_coding	-0.384164	550.585	0.0119699	0.126188
chr1	22052627	22101360	CDC42	ENSG00000070831.18	+	protein_coding	0.194913	2984.19	0.012105	0.126805
chr2	120735623	120992653	GLI2	ENSG00000074047.22	+	protein_coding	-0.185039	3456.26	0.0120818	0.126805
chr7	105439661	105522271	PUS7	ENSG00000091127.14	-	protein_coding	-0.195775	2750.84	0.012079	0.126805
chr10	17228241	17237593	VIM	ENSG00000026025.16	+	protein_coding	0.326839	747.671	0.0120899	0.126805
chr1	184051651	184123978	TSEN15	ENSG00000198860.14	+	protein_coding	0.219369	1754.62	0.0122265	0.127907
chr18	78979818	79002677	SALL3	ENSG00000256463.10	+	protein_coding	0.322419	835.184	0.0124278	0.12984
chr8	9555912	9782346	TNKS	ENSG00000173273.17	+	protein_coding	0.174378	7394.78	0.0125339	0.130775
chr9	97983341	98015943	ANP32B	ENSG00000136938.9	+	protein_coding	0.180743	5627.07	0.0125993	0.131283
chr5	146110566	146182696	LARS1	ENSG00000133706.20	-	protein_coding	0.170083	5450.79	0.012635	0.131481
chr12	6765516	6770952	PTMS	ENSG00000159335.19	+	protein_coding	0.38887	468.297	0.012678	0.13158
chr1	32539427	32605941	ZBTB8A	ENSG00000160062.15	+	protein_coding	-0.313225	672.369	0.0126668	0.13158
chr17	30769388	30824692	CRLF3	ENSG00000176390.12	-	protein_coding	-0.37278	467.511	0.0127358	0.132006
chr11	8019244	8106243	TUB	ENSG00000166402.9	+	protein_coding	-0.313786	673.607	0.0127765	0.132254
chr17	51153590	51171744	NME1-NME2	ENSG00000011052.21	+	protein_coding	0.243076	1456.7	0.0128231	0.132561
chr13	50082169	50906856	DLEU1	ENSG00000176124.15	+	lncRNA	-0.209033	5951.91	0.0129752	0.133298
chr14	65410592	65744121	FUT8	ENSG00000033170.17	+	protein_coding	0.185845	10000.6	0.0129614	0.133298
chr18	657653	673578	TYMS	ENSG00000176890.16	+	protein_coding	0.268387	993.16	0.012954	0.133298
chr5	86617928	86620962	COX7C	ENSG00000127184.13	+	protein_coding	0.428421	418.257	0.0129791	0.133298
chr1	224227334	224330189	NVL	ENSG00000143748.18	-	protein_coding	-0.193533	3053.77	0.0129216	0.133298
chr7	17299295	17467234	ENSG00000283321	ENSG00000283321.1	+	protein_coding	0.338457	592.42	0.013138	0.134057
chr11	11270877	11622005	GALNT18	ENSG00000110328.6	-	protein_coding	-0.211092	2983.92	0.0131541	0.134057
chr5	36876769	37066413	NIPBL	ENSG00000164190.19	+	protein_coding	0.177261	8647.86	0.0131492	0.134057
chr5	146447311	146511961	TCERG1	ENSG00000113649.14	+	protein_coding	0.169233	8230.15	0.0131722	0.134057
chr5	96935394	97037513	LNPEP	ENSG00000113441.16	+	protein_coding	0.215125	2062.84	0.0131104	0.134057
chrX	115518182	115562731	PLS3-AS1	ENSG00000271826.5	-	lncRNA	-0.344037	597.614	0.0130805	0.134057
chr19	29205320	29213151	UQCRFS1	ENSG00000169021.6	-	protein_coding	0.357269	587.627	0.0131683	0.134057
chr1	113073198	113132260	LRIG2	ENSG00000198799.12	+	protein_coding	-0.218356	1745.72	0.0132448	0.134463
chr14	62699464	63102037	KCNH5	ENSG00000140015.20	-	protein_coding	0.260031	939.365	0.0132463	0.134463
chr7	140293693	140404433	SLC37A3	ENSG00000157800.18	-	protein_coding	-0.290726	910.441	0.0132784	0.134615
chr6	104936616	105083332	LIN28B	ENSG00000187772.8	+	protein_coding	0.191639	6795.22	0.0133187	0.13485
chr13	45954465	46052759	ZC3H13	ENSG00000123200.17	-	protein_coding	0.164723	4235.5	0.0133464	0.134957
chr2	196833004	196927796	PGAP1	ENSG00000197121.15	-	protein_coding	0.210107	2118.06	0.0133793	0.135034
chr3	161104696	161253532	NMD3	ENSG00000169251.13	+	protein_coding	0.241555	1937.72	0.0133884	0.135034
chr12	111443485	111599676	ATXN2	ENSG00000204842.18	-	protein_coding	-0.19615	3840.65	0.013411	0.135089
chr12	49707725	49764934	TMBIM6	ENSG00000139644.13	+	protein_coding	0.26816	1131.86	0.0134561	0.135257
chr3	123201927	123274136	SEC22A	ENSG00000121542.12	+	protein_coding	-0.232209	1482.24	0.0134621	0.135257
chr10	117277274	117375440	PDZD8	ENSG00000165650.12	-	protein_coding	0.19542	5754.36	0.013583	0.136261
chr3	179148114	179240093	PIK3CA	ENSG00000121879.6	+	protein_coding	0.244997	1611.91	0.0136076	0.136261
chr8	26291508	26372680	PPP2R2A	ENSG00000221914.11	+	protein_coding	0.185298	8630.88	0.013614	0.136261
chr2	45388680	45612165	SRBD1	ENSG00000068784.13	-	protein_coding	0.181704	8894.1	0.0137148	0.136921
chr3	99817837	100181732	CMSS1	ENSG00000184220.12	+	protein_coding	-0.149506	13650.9	0.0136999	0.136921
chr14	73715122	73790285	MIDEAS	ENSG00000156030.14	-	protein_coding	-0.223225	1405.4	0.0138792	0.138387
chr12	50129289	50167533	CERS5	ENSG00000139624.14	-	protein_coding	-0.218641	1746.89	0.0139446	0.138794
chr22	17787649	18024561	MICAL3	ENSG00000243156.9	-	protein_coding	-0.174849	3596.37	0.0139553	0.138794
chr19	32345594	32387667	ZNF507	ENSG00000168813.17	+	protein_coding	0.187301	2617.53	0.0140756	0.13967
chr8	144262045	144291438	BOP1	ENSG00000261236.8	-	protein_coding	0.356213	480.78	0.0140789	0.13967
chr1	70205682	70253052	SRSF11	ENSG00000116754.14	+	protein_coding	0.161785	4222.95	0.0141389	0.140089
chr1	175944831	176207286	COP1	ENSG00000143207.21	-	protein_coding	0.167048	12509.3	0.0142119	0.140283
chr2	223667680	223838027	AP1S3	ENSG00000152056.18	-	protein_coding	-0.227135	1560.64	0.0142106	0.140283
chr6	145382535	145736023	EPM2A	ENSG00000112425.16	-	protein_coding	0.235725	1468.48	0.0141853	0.140283
chr7	549197	727650	PRKAR1B	ENSG00000188191.16	-	protein_coding	-0.260212	1166.81	0.0142386	0.14031
chr9	95871264	96121154	ERCC6L2	ENSG00000182150.19	+	protein_coding	0.169884	4942.72	0.0142504	0.14031
chr16	89560677	89564542	RPL13	ENSG00000167526.14	+	protein_coding	0.267161	1358.4	0.0142749	0.140375
chr3	111070071	111275563	NECTIN3	ENSG00000177707.11	+	protein_coding	0.182351	3243.41	0.014396	0.141038
chr15	99565417	99716488	MEF2A	ENSG00000068305.19	+	protein_coding	0.183566	4992.6	0.0143714	0.141038
chr9	133348218	133351426	RPL7A	ENSG00000148303.17	+	protein_coding	0.426629	2046.51	0.0143942	0.141038
chr20	34689097	34825651	NCOA6	ENSG00000198646.14	-	protein_coding	-0.172977	3392.51	0.0144332	0.141226
chr1	32072031	32102866	TMEM39B	ENSG00000121775.18	+	protein_coding	-0.352368	474.162	0.0144734	0.141268
chr22	27919376	28008581	TTC28-AS1	ENSG00000235954.9	+	lncRNA	-0.348509	593.996	0.0144555	0.141268
chr5	149345430	149354583	GRPEL2	ENSG00000164284.15	+	protein_coding	0.344999	544.766	0.0145232	0.141579
chrX	149938613	150224580	EOLA2-DT	ENSG00000235703.7	+	lncRNA	-0.315311	860.952	0.0145884	0.142039
chr7	43940895	44019175	POLR2J4	ENSG00000214783.9	-	lncRNA	-0.33373	655.971	0.0146137	0.142109
chr10	103967140	104029233	SLK	ENSG00000065613.15	+	protein_coding	0.251989	1428.48	0.0147481	0.142889
chr11	10797050	10808940	EIF4G2	ENSG00000110321.19	-	protein_coding	0.206306	5332.61	0.0147664	0.142889
chr5	66596380	67169593	MAST4	ENSG00000069020.19	+	protein_coding	0.216735	4131.34	0.0147848	0.142889
chr20	59933764	59948680	FAM217B	ENSG00000196227.11	+	protein_coding	0.384956	399.225	0.0147675	0.142889
chr9	107283137	107332192	RAD23B	ENSG00000119318.13	+	protein_coding	0.190996	6227.26	0.0147373	0.142889
chr19	1259384	1274880	CIRBP	ENSG00000099622.14	+	protein_coding	0.363173	482.206	0.0148537	0.143028
chr4	102794383	102868896	UBE2D3	ENSG00000109332.20	-	protein_coding	0.184426	6078.66	0.0148424	0.143028
chr9	110243810	110256507	TXN	ENSG00000136810.13	-	protein_coding	0.304756	837.966	0.0148215	0.143028
chr16	69762328	69941741	WWP2	ENSG00000198373.13	+	protein_coding	-0.24806	1393.4	0.0148823	0.143128
chr16	85798633	85807068	COX4I1	ENSG00000131143.10	+	protein_coding	0.306764	733.488	0.0149649	0.143747
chr22	29788609	29838304	ASCC2	ENSG00000100325.15	-	protein_coding	-0.267731	1040.81	0.0151275	0.144955
chr19	16355239	16472085	EPS15L1	ENSG00000127527.14	-	protein_coding	-0.227783	1716	0.0151202	0.144955
chr6	26270918	26271413	H3C8	ENSG00000273983.2	-	protein_coding	0.629733	619.986	0.0151571	0.14499
chr7	141074064	141480380	TMEM178B	ENSG00000261115.7	+	protein_coding	-0.21111	1773.92	0.015168	0.14499
chr4	124664048	124712732	ANKRD50	ENSG00000151458.12	-	protein_coding	0.214527	2304.6	0.0152179	0.145114
chr4	173331376	173334432	HMGB2	ENSG00000164104.12	-	protein_coding	0.290412	1250.82	0.0152062	0.145114
chr8	58552924	58582859	SDCBP	ENSG00000137575.12	+	protein_coding	0.335982	562.289	0.0152542	0.145285
chr9	111896814	111935369	UGCG	ENSG00000148154.10	+	protein_coding	0.297589	696.673	0.0152742	0.145299
chr17	42458844	42522582	ATP6V0A1	ENSG00000033627.18	+	protein_coding	-0.244786	1158.44	0.0153274	0.145453
chr18	57600656	57622213	NARS1	ENSG00000134440.12	-	protein_coding	0.298132	1203.33	0.0153125	0.145453
chr18	27932879	28177946	CDH2	ENSG00000170558.10	-	protein_coding	0.209195	7469.72	0.0153773	0.145575
chr2	38743599	38751494	SRSF7	ENSG00000115875.19	-	protein_coding	0.243224	1733.11	0.0153764	0.145575
chr3	36380503	36548007	STAC	ENSG00000144681.11	+	protein_coding	-0.224942	1537.87	0.0154603	0.145835
chr6	143536845	143831185	PHACTR2	ENSG00000112419.15	+	protein_coding	-0.216466	1429.73	0.015433	0.145835
chr1	22710839	22921500	EPHB2	ENSG00000133216.17	+	protein_coding	-0.348047	511.137	0.0154467	0.145835
chr3	186930325	187078553	ST6GAL1	ENSG00000073849.16	+	protein_coding	-0.15967	13144.5	0.0154847	0.14589
chr8	125091679	125367120	NSMCE2	ENSG00000156831.8	+	protein_coding	-0.153328	6252	0.0155365	0.146203
chr15	69298912	69407780	PAQR5	ENSG00000137819.14	+	protein_coding	-0.352172	512.694	0.0155804	0.146441
chr1	147258885	147517875	LINC00624	ENSG00000278811.4	-	lncRNA	-0.213419	4553.73	0.0157152	0.147154
chr1	23303771	23344336	HNRNPR	ENSG00000125944.21	-	protein_coding	0.167805	5697.67	0.015706	0.147154
chr12	123250112	123272334	CDK2AP1	ENSG00000111328.7	-	protein_coding	0.373334	595.298	0.0157311	0.147154
chr2	171999943	172082430	METAP1D	ENSG00000172878.14	+	protein_coding	-0.2196	1482.23	0.0157178	0.147154
chr3	152243828	152465780	MBNL1	ENSG00000152601.18	+	protein_coding	0.156295	15748.2	0.0157953	0.147404
chr12	8295986	8396803	LINC00937	ENSG00000226091.7	-	lncRNA	-0.273511	955.443	0.0157801	0.147404
chrX	44523639	44542859	FUNDC1	ENSG00000069509.6	-	protein_coding	0.316282	561.643	0.0158228	0.147486
chr11	33077188	33162371	CSTF3	ENSG00000176102.13	-	protein_coding	0.204004	3967.6	0.0160176	0.14766
chr13	79311824	79406477	RBM26	ENSG00000139746.16	-	protein_coding	0.170028	8762.88	0.0159511	0.14766
chr5	112976702	113022195	DCP2	ENSG00000172795.17	+	protein_coding	0.177413	2367.07	0.0158836	0.14766
chr9	14081843	14398983	NFIB	ENSG00000147862.18	-	protein_coding	0.156031	8706.94	0.0161182	0.14766
chr5	115124762	115180546	TRIM36	ENSG00000152503.10	-	protein_coding	0.335331	510.53	0.0160201	0.14766
chr4	118280038	118353003	PRSS12	ENSG00000164099.3	-	protein_coding	0.150584	4430.62	0.0160798	0.14766
chr14	100376418	100530303	WDR25	ENSG00000176473.14	+	protein_coding	0.217968	1442.79	0.0161418	0.14766
chr15	76931738	76954393	RCN2	ENSG00000117906.14	+	protein_coding	0.240504	1185.8	0.0159546	0.14766
chr19	32581190	32587453	PDCD5	ENSG00000105185.12	+	protein_coding	0.346961	482.217	0.0158878	0.14766
chr11	82822936	82970584	PRCP	ENSG00000137509.12	-	protein_coding	0.258584	930.505	0.0160534	0.14766
chr15	59105126	59125045	CCNB2	ENSG00000157456.8	+	protein_coding	0.260585	1188.19	0.0159569	0.14766
chr7	43951910	44019151	ENSG00000273432	ENSG00000273432.1	-	lncRNA	-0.331779	645.115	0.0161245	0.14766
chr2	222566899	222656092	FARSB	ENSG00000116120.11	-	protein_coding	0.164268	8472.24	0.0159215	0.14766
chr3	197042560	197299330	DLG1	ENSG00000075711.21	-	protein_coding	0.177743	14586.7	0.0160161	0.14766
chr18	70289045	70330199	SOCS6	ENSG00000170677.6	+	protein_coding	0.294222	1258.86	0.016077	0.14766
chr7	5823207	5847743	ZNF815P	ENSG00000235944.11	+	transcribed_unprocessed_pseudogene	-0.274582	1194.02	0.0161242	0.14766
chr4	47847233	47914667	NFXL1	ENSG00000170448.12	-	protein_coding	0.175469	3407.54	0.0162098	0.148109
chr4	17810979	17844865	NCAPG	ENSG00000109805.10	+	protein_coding	0.191307	3982.97	0.0162443	0.148253
chr6	127968785	128520616	PTPRK	ENSG00000152894.15	-	protein_coding	0.182377	9286.43	0.016344	0.14899
chr11	46380756	46383837	MDK	ENSG00000110492.17	+	protein_coding	0.408779	451.487	0.016425	0.149209
chr11	63838928	63911020	MARK2	ENSG00000072518.23	+	protein_coding	-0.252329	1293.83	0.0163999	0.149209
chrX	120505920	120604074	CUL4B	ENSG00000158290.19	-	protein_coding	0.232014	1285.08	0.0164235	0.149209
chr17	59619684	59696956	CLTC	ENSG00000141367.13	+	protein_coding	0.165062	4950.19	0.0165412	0.150092
chr7	116672196	116798377	MET	ENSG00000105976.16	+	protein_coding	0.209361	2092.54	0.0165788	0.15026
chr14	30559158	30620064	G2E3	ENSG00000092140.16	+	protein_coding	0.177944	5816.99	0.0166467	0.150702
chr5	34164698	34244796	ENSG00000290548	ENSG00000290548.1	-	lncRNA	0.199296	2080.3	0.0166904	0.150923
chr5	181236897	181248096	RACK1	ENSG00000204628.12	-	protein_coding	0.221737	2364.28	0.0167577	0.151358
chr1	205712822	205750182	NUCKS1	ENSG00000069275.13	-	protein_coding	0.169404	6564.31	0.0168102	0.151658
chr11	47716494	47767443	FNBP4	ENSG00000109920.13	-	protein_coding	-0.215277	2761.06	0.0168944	0.152243
chr8	33485182	33501262	MAK16	ENSG00000198042.11	+	protein_coding	0.27104	708.506	0.01696	0.152503
chr8	107249482	107498055	ANGPT1	ENSG00000154188.10	-	protein_coding	0.178286	4230.26	0.016962	0.152503
chr8	100916523	100953388	YWHAZ	ENSG00000164924.18	-	protein_coding	0.174511	4961.31	0.0169917	0.152596
chr13	30202630	30307551	KATNAL1	ENSG00000102781.14	-	protein_coding	0.204682	2754.74	0.0170146	0.152627
chr6	88609897	88963618	RNGTT	ENSG00000111880.16	-	protein_coding	0.18866	11127	0.0171309	0.153495
chr4	16501541	16898678	LDB2	ENSG00000169744.13	-	protein_coding	-0.139946	8788.95	0.0172482	0.15437
chr14	67360328	67386516	EIF2S1	ENSG00000134001.15	+	protein_coding	0.197927	1759.83	0.0173	0.154658
chr10	31318495	31529814	ZEB1	ENSG00000148516.23	+	protein_coding	0.157297	3625.05	0.0173768	0.155168
chr17	47450568	47492493	MRPL45P2	ENSG00000291120.1	-	lncRNA	-0.297585	703.549	0.017411	0.155293
chr3	184299198	184309050	PSMD2	ENSG00000175166.17	+	protein_coding	0.348251	682.917	0.0174302	0.155293
chr19	47745546	47757058	NOP53	ENSG00000105373.19	+	protein_coding	0.395988	423.51	0.0174797	0.155557
chr16	74871362	75000173	WDR59	ENSG00000103091.15	-	protein_coding	-0.224302	1422.29	0.0175059	0.155615
chr19	41860255	41872925	RPS19	ENSG00000105372.8	+	protein_coding	0.187259	2196.58	0.0176238	0.156486
chr1	93866284	93879918	DNTTIP2	ENSG00000067334.14	-	protein_coding	0.277331	738.579	0.0176948	0.156939
chr14	102932380	103057549	CDC42BPB	ENSG00000198752.11	-	protein_coding	-0.201714	2216.16	0.0177172	0.156961
chr15	63907036	64072033	DAPK2	ENSG00000035664.11	-	protein_coding	-0.310144	572.437	0.0178201	0.157413
chr17	4945652	4949061	PFN1	ENSG00000108518.8	-	protein_coding	0.428924	1085.18	0.0178483	0.157413
chr5	710355	784729	ZDHHC11B	ENSG00000206077.14	-	protein_coding	-0.363986	412.089	0.0178318	0.157413
chr15	101289784	101525202	PCSK6	ENSG00000140479.18	-	protein_coding	-0.193703	2450.29	0.0178281	0.157413
chr22	30693782	30907824	OSBP2	ENSG00000184792.16	+	protein_coding	-0.331751	626.879	0.0179724	0.158331
chr4	24517441	24584554	DHX15	ENSG00000109606.13	-	protein_coding	0.279032	12441.9	0.018032	0.1585
chr2	212999691	213152427	IKZF2	ENSG00000030419.17	-	protein_coding	0.331367	524.888	0.0180283	0.1585
chr12	48688458	48716998	CCNT1	ENSG00000129315.12	-	protein_coding	0.211099	1365.63	0.0181328	0.159103
chr5	119452465	119637199	HSD17B4	ENSG00000133835.18	+	protein_coding	0.199667	1789.25	0.0181498	0.159103
chr19	18683678	18782333	CRTC1	ENSG00000105662.16	+	protein_coding	-0.338711	611.694	0.0181612	0.159103
chr7	27739331	27844564	TAX1BP1	ENSG00000106052.14	+	protein_coding	0.33331	3889.79	0.0183002	0.159623
chr16	10326434	10483638	ATF7IP2	ENSG00000166669.14	+	protein_coding	-0.221631	1765.01	0.0182981	0.159623
chrX	69616067	70039472	EDA	ENSG00000158813.18	+	protein_coding	-0.190094	4583.53	0.0183017	0.159623
chr12	104986316	105074197	NOPCHAP1	ENSG00000151131.11	+	protein_coding	0.227593	1300.92	0.0182577	0.159623
chr18	48919853	48950965	SMAD7	ENSG00000101665.10	-	protein_coding	0.317449	615.964	0.0183531	0.159717
chr1	28587829	28648291	TAF12	ENSG00000120656.14	-	protein_coding	-0.342472	560.96	0.0183448	0.159717
chr12	65169583	65248355	LEMD3	ENSG00000174106.3	+	protein_coding	0.188645	3500.64	0.0183882	0.159845
chr1	67407810	67430415	SERBP1	ENSG00000142864.15	-	protein_coding	0.151945	5275.94	0.0184747	0.16042
chr9	34398184	34458570	FAM219A	ENSG00000164970.15	-	protein_coding	-0.215181	1514.47	0.0185083	0.160486
chr16	31713229	31794869	KRBOX5	ENSG00000197302.11	+	protein_coding	0.210301	1599.73	0.0185231	0.160486
chr18	44680173	45068510	SETBP1	ENSG00000152217.20	+	protein_coding	-0.151879	7275.32	0.0185438	0.160489
chr16	67723070	67806560	RANBP10	ENSG00000141084.12	-	protein_coding	-0.310103	830.812	0.0185942	0.160516
chr11	62841619	62841809	RNU2-2P	ENSG00000222328.1	-	snRNA	1.23335	1104.39	0.0186082	0.160516
chr1	28507366	28507571	SNORA73A	ENSG00000274266.1	+	snoRNA	0.749755	1192.29	0.018569	0.160516
chr12	93677375	93894840	CRADD	ENSG00000169372.13	+	protein_coding	-0.185697	3299.48	0.0186378	0.160596
chr17	49788624	49835026	KAT7	ENSG00000136504.15	+	protein_coding	0.226899	1248.74	0.0187333	0.161242
chrX	135960588	135974029	MMGT1	ENSG00000169446.6	-	protein_coding	0.353163	472.589	0.0187706	0.161386
chr22	41938737	41947152	CENPM	ENSG00000100162.15	-	protein_coding	-0.366015	403.288	0.0188171	0.161433
chr1	108881885	108963527	CLCC1	ENSG00000121940.17	-	protein_coding	-0.213536	1588.13	0.0188026	0.161433
chr6	72621792	73198853	KCNQ5	ENSG00000185760.18	+	protein_coding	-0.186148	6483.01	0.0188832	0.161824
chr3	32238679	32370321	CMTM8	ENSG00000170293.9	+	protein_coding	-0.223597	1474.28	0.0189473	0.162196
chr1	219173869	219212865	LYPLAL1	ENSG00000143353.12	+	protein_coding	0.178237	3156.2	0.0189875	0.162363
chr5	56815549	56896152	MAP3K1	ENSG00000095015.6	+	protein_coding	0.211279	2935.82	0.0190325	0.162485
chr1	180944042	180976482	ENSG00000243155	ENSG00000243155.1	-	lncRNA	-0.351	541.691	0.0190429	0.162485
chr19	49085419	49108605	SNRNP70	ENSG00000104852.15	+	protein_coding	0.228239	1414.86	0.0190868	0.162683
chr1	32333839	32336233	MARCKSL1	ENSG00000175130.7	-	protein_coding	0.313732	681.618	0.0191503	0.163047
chr4	189940870	189963202	FRG1	ENSG00000109536.12	+	protein_coding	0.3188	545.219	0.0192018	0.163132
chr9	96490241	96619843	CDC14B	ENSG00000081377.17	-	protein_coding	-0.224139	1306.84	0.0191858	0.163132
chr6	26123173	26554396	ENSG00000291336	ENSG00000291336.1	+	TEC	0.468977	6792.7	0.0192975	0.163592
chr4	13361354	13484365	RAB28	ENSG00000157869.16	-	protein_coding	0.170643	5110.85	0.0192971	0.163592
chr17	51165435	51171744	NME2	ENSG00000243678.12	+	protein_coding	0.266781	828.706	0.0193495	0.163856
chr17	68035636	68047364	KPNA2	ENSG00000182481.10	+	protein_coding	0.249002	1807.8	0.0194659	0.164664
chr5	60596912	60700190	DEPDC1B	ENSG00000035499.13	-	protein_coding	0.172885	4907.95	0.0195111	0.16487
chr7	131110096	131496632	MKLN1	ENSG00000128585.18	+	protein_coding	0.162589	8499.42	0.0195781	0.165082
chr11	65120630	65122177	FAU	ENSG00000149806.11	-	protein_coding	0.396636	416.454	0.0195738	0.165082
chr3	38346760	38421348	XYLB	ENSG00000093217.11	+	protein_coding	-0.213752	1827.48	0.0196275	0.16532
chr6	70667776	70862011	SMAP1	ENSG00000112305.15	+	protein_coding	0.189905	3480.98	0.0196901	0.165671
chr6	21593751	21598619	SOX4	ENSG00000124766.7	+	protein_coding	0.332672	486.68	0.0197136	0.165691
chr8	22604757	22620964	CCAR2	ENSG00000158941.17	+	protein_coding	0.288198	648.145	0.0197735	0.16595
chr19	44662278	44684359	CEACAM19	ENSG00000186567.14	+	protein_coding	-0.370517	410.034	0.0197865	0.16595
chr15	89305198	89334861	POLG	ENSG00000140521.18	-	protein_coding	-0.218914	1417.86	0.0198209	0.166061
chr1	23964347	23980927	SRSF10	ENSG00000188529.15	-	protein_coding	0.167375	3990.9	0.0199049	0.166587
chr1	225486765	225653142	ENAH	ENSG00000154380.19	-	protein_coding	0.158525	12105	0.0200424	0.167559
chr15	58588809	58749791	ADAM10	ENSG00000137845.15	-	protein_coding	0.182828	5434.51	0.0200895	0.167775
chr11	103050686	103092194	DCUN1D5	ENSG00000137692.12	-	protein_coding	0.179558	2993.28	0.0201382	0.168003
chr2	185738804	185833290	FSIP2	ENSG00000188738.16	+	protein_coding	0.325959	459.132	0.0202116	0.168259
chr7	106248298	106285966	NAMPT	ENSG00000105835.13	-	protein_coding	0.237173	1066.64	0.0201985	0.168259
chr14	24213955	24232352	NEDD8-MDP1	ENSG00000255526.6	-	protein_coding	0.280486	613.012	0.0202748	0.168607
chr1	183636085	183928532	RGL1	ENSG00000143344.16	+	protein_coding	-0.292955	725.508	0.0203742	0.169076
chr6	122443351	122471807	SERINC1	ENSG00000111897.7	-	protein_coding	0.223062	1568.57	0.0203541	0.169076
chr12	70468080	70543040	ENSG00000258168	ENSG00000258168.6	+	lncRNA	-0.15421	5208.88	0.0204215	0.16929
chr3	112532510	112562046	ATG3	ENSG00000144848.11	-	protein_coding	0.254123	1051.4	0.0205307	0.170016
chr10	119829404	119892556	MCMBP	ENSG00000197771.13	-	protein_coding	0.197749	2873.52	0.0205629	0.170103
chr8	42271302	42332460	IKBKB	ENSG00000104365.16	+	protein_coding	-0.255683	1090.13	0.020635	0.170342
chr15	56243971	56445997	TEX9	ENSG00000151575.15	+	protein_coding	0.271041	781.075	0.0206215	0.170342
chr6	150865679	151101887	MTHFD1L	ENSG00000120254.16	+	protein_coding	-0.156967	9420.76	0.0206969	0.170674
chr6	157289025	157323601	TMEM242	ENSG00000215712.11	-	protein_coding	-0.353229	436.871	0.0207689	0.170909
chr16	56865207	56915850	SLC12A3	ENSG00000070915.10	+	protein_coding	-0.32118	594.758	0.0207655	0.170909
chr16	56430556	56501497	ENSG00000288725	ENSG00000288725.1	-	protein_coding	0.265873	1134.22	0.0208083	0.171054
chr11	28020619	28108156	KIF18A	ENSG00000121621.7	-	protein_coding	0.202499	4650.37	0.0208517	0.171149
chr7	21900899	21945903	CDCA7L	ENSG00000164649.20	-	protein_coding	0.2253	1677.51	0.0208633	0.171149
chr11	14493783	14520344	ENSG00000256206	ENSG00000256206.2	-	protein_coding	0.221903	1116.5	0.0209452	0.171413
chr3	169966635	169998373	SEC62	ENSG00000008952.17	+	protein_coding	0.214624	1475.03	0.0210213	0.171413
chrX	136909369	137069407	ENSG00000291054	ENSG00000291054.1	+	lncRNA	-0.271698	961.829	0.0209978	0.171413
chr15	47184101	47774228	SEMA6D	ENSG00000137872.17	+	protein_coding	0.318308	539.894	0.0210315	0.171413
chr10	89701590	89774939	KIF20B	ENSG00000138182.15	+	protein_coding	0.177691	3523.04	0.0209684	0.171413
chr13	48053323	48095131	MED4	ENSG00000136146.15	-	protein_coding	-0.181825	2347.04	0.0210463	0.171413
chr17	37084992	37406836	ACACA	ENSG00000278540.5	-	protein_coding	-0.152919	16534.5	0.021048	0.171413
chr19	19561707	19618693	PBX4	ENSG00000105717.14	-	protein_coding	-0.277878	713.312	0.0211006	0.171639
chr14	24216857	24232367	NEDD8	ENSG00000129559.13	-	protein_coding	0.288467	575.055	0.0211195	0.171639
chr1	200027614	200177420	NR5A2	ENSG00000116833.14	+	protein_coding	-0.206662	2250.45	0.0211939	0.172067
chr12	108522214	108561400	SART3	ENSG00000075856.12	-	protein_coding	0.185315	2068.47	0.0212456	0.172309
chr11	108665058	108940999	DDX10	ENSG00000178105.12	+	protein_coding	0.184512	16986.4	0.0212922	0.172392
chr2	20248691	20352234	PUM2	ENSG00000055917.17	-	protein_coding	0.147648	8956.29	0.0212997	0.172392
chr14	91779746	91867536	TC2N	ENSG00000165929.13	-	protein_coding	0.284764	684.543	0.021362	0.172541
chr1	22025142	22092943	ENSG00000289694	ENSG00000289694.1	+	protein_coding	0.195229	2679.9	0.0213535	0.172541
chr16	84271	138677	NPRL3	ENSG00000103148.17	-	protein_coding	-0.283754	840.374	0.0214303	0.172915
chr4	176319966	176332245	SPCS3	ENSG00000129128.13	+	protein_coding	0.216567	1681.72	0.0215285	0.173529
chr17	1003519	1229738	ABR	ENSG00000159842.16	-	protein_coding	-0.233365	1794.02	0.0215721	0.173703
chr17	74776499	74839753	TMEM104	ENSG00000109066.14	+	protein_coding	-0.285497	711.131	0.0216535	0.17418
chrX	136146702	136211359	FHL1	ENSG00000022267.19	+	protein_coding	0.219354	1211.38	0.0217327	0.174639
chr2	151832771	152099167	CACNB4	ENSG00000182389.20	-	protein_coding	-0.186214	2090.84	0.0217862	0.17489
chr8	43093498	43131180	POMK	ENSG00000185900.11	+	protein_coding	0.202198	2223.89	0.021811	0.174911
chr10	95237572	95291012	PDLIM1	ENSG00000107438.9	-	protein_coding	0.237979	1235.98	0.0218765	0.175257
chr1	108815898	108963484	AKNAD1	ENSG00000162641.20	-	protein_coding	-0.193788	1851.74	0.0218991	0.175259
chr2	95807052	95835003	LINC00342	ENSG00000232931.6	-	lncRNA	-0.274503	1732.26	0.0220249	0.176087
chr10	32887273	33005792	ITGB1	ENSG00000150093.20	-	protein_coding	0.191185	2924.12	0.0221908	0.177234
chr3	131462212	131502983	MRPL3	ENSG00000114686.9	-	protein_coding	0.162264	4341.45	0.0222584	0.177414
chr5	5420664	5490220	ICE1	ENSG00000164151.12	+	protein_coding	0.16024	3809.18	0.0222438	0.177414
chr21	25734570	25772460	GABPA	ENSG00000154727.11	+	protein_coding	0.202475	1685.25	0.022375	0.177478
chr9	83659968	83707958	UBQLN1	ENSG00000135018.14	-	protein_coding	0.213833	4024.05	0.022364	0.177478
chr14	52552836	52637713	GPR137C	ENSG00000180998.12	+	protein_coding	-0.354148	619.06	0.0223394	0.177478
chr15	92886203	93027996	CHD2	ENSG00000173575.24	+	protein_coding	0.181245	12043	0.0223151	0.177478
chr12	66950754	67096410	ENSG00000257083	ENSG00000257083.7	-	lncRNA	-0.229753	2021.02	0.0223793	0.177478
chr16	71637835	71724701	PHLPP2	ENSG00000040199.18	-	protein_coding	-0.231735	1470.06	0.0225937	0.178792
chr5	95962001	96631085	ENSG00000251314	ENSG00000251314.2	+	lncRNA	-0.341368	498.673	0.0226132	0.178792
chr16	23388493	23453189	COG7	ENSG00000168434.13	-	protein_coding	-0.332976	468.924	0.0226047	0.178792
chr3	15667236	15859771	ANKRD28	ENSG00000206560.12	-	protein_coding	0.180988	6780.98	0.022684	0.178992
chr2	105038069	105099960	MRPS9	ENSG00000135972.9	+	protein_coding	0.191479	2540.32	0.0226638	0.178992
chr1	205813322	205896082	ENSG00000286619	ENSG00000286619.1	+	lncRNA	-0.275083	1054.37	0.0227181	0.179081
chr8	104489231	104589258	LRP12	ENSG00000147650.12	-	protein_coding	0.217577	2093.79	0.02277	0.179311
chr19	55006193	55048086	GP6-AS1	ENSG00000267265.6	+	lncRNA	-0.312545	532.373	0.022872	0.17974
chr1	112523514	112620825	ST7L	ENSG00000007341.19	-	protein_coding	-0.169974	2820.33	0.022893	0.17974
chr3	105366909	105576900	ALCAM	ENSG00000170017.12	+	protein_coding	0.197995	1613.67	0.0228846	0.17974
chr5	43602692	43707405	NNT	ENSG00000112992.18	+	protein_coding	0.16826	10058.2	0.0229947	0.180179
chr1	70144805	70205579	LRRC40	ENSG00000066557.6	-	protein_coding	0.191984	2588.5	0.0229762	0.180179
chr12	50504985	50748657	DIP2B	ENSG00000066084.13	+	protein_coding	-0.161261	3447.43	0.0231346	0.180198
chr11	35943981	36232136	LDLRAD3	ENSG00000179241.13	+	protein_coding	-0.168223	4611.41	0.0231217	0.180198
chr1	223951394	223992628	ENSG00000291068	ENSG00000291068.1	-	lncRNA	-0.318619	594.611	0.0231271	0.180198
chr3	125827238	125916384	LINC02614	ENSG00000241288.8	-	lncRNA	-0.269484	846.709	0.023134	0.180198
chr15	74489602	74516959	ENSG00000261775	ENSG00000261775.1	+	lncRNA	-0.315786	513.679	0.023095	0.180198
chr5	139293674	139331677	MATR3	ENSG00000015479.20	+	protein_coding	0.145564	5594.26	0.0230702	0.180198
chr16	89575758	89597246	CPNE7	ENSG00000178773.15	+	protein_coding	-0.283616	1088.58	0.023206	0.180219
chr8	120380761	120445402	MRPL13	ENSG00000172172.8	-	protein_coding	0.248779	2029.31	0.0231958	0.180219
chr20	35302566	35412031	UQCC1	ENSG00000101019.22	-	protein_coding	-0.173456	2392.5	0.0231638	0.180219
chr10	103302796	103351144	PCGF6	ENSG00000156374.16	-	protein_coding	-0.247629	992.353	0.0233221	0.180469
chr14	73958010	74019399	ENTPD5	ENSG00000187097.13	-	protein_coding	-0.280797	643.48	0.023353	0.180469
chr5	66139971	66183615	SREK1	ENSG00000153914.16	+	protein_coding	0.170335	3646.18	0.0232945	0.180469
chr3	136818647	136855888	SLC35G2	ENSG00000168917.9	+	protein_coding	-0.300149	537.095	0.0232668	0.180469
chr6	83859656	83967423	CYB5R4	ENSG00000065615.14	+	protein_coding	0.221932	1499.08	0.0233439	0.180469
chr19	11089418	11133820	LDLR	ENSG00000130164.15	+	protein_coding	-0.179485	2346.46	0.0234883	0.180974
chr20	46345980	46364458	SLC35C2	ENSG00000080189.15	-	protein_coding	-0.371534	407.259	0.0234859	0.180974
chr6	116571409	116597675	RWDD1	ENSG00000111832.13	+	protein_coding	0.286516	864.21	0.0234607	0.180974
chr3	114314500	115147292	ZBTB20	ENSG00000181722.18	-	protein_coding	0.151459	5358.88	0.0235103	0.180974
chr9	127447674	127451406	RPL12	ENSG00000197958.13	-	protein_coding	0.198767	1596.5	0.0235341	0.18098
chr1	214603185	214664574	CENPF	ENSG00000117724.15	+	protein_coding	0.150517	6610.99	0.0235735	0.181107
chr19	1815248	1848483	REXO1	ENSG00000079313.15	-	protein_coding	-0.320668	497.489	0.0239192	0.182848
chr7	22419444	22727613	STEAP1B	ENSG00000105889.16	-	protein_coding	-0.185049	2764.32	0.0239397	0.182848
chr6	87674860	87702233	AKIRIN2	ENSG00000135334.9	-	protein_coding	0.216221	1311.56	0.0239019	0.182848
chr12	4273762	4405490	ENSG00000285901	ENSG00000285901.2	+	protein_coding	0.190769	1763.41	0.0238417	0.182848
chr18	41955234	42087830	PIK3C3	ENSG00000078142.14	+	protein_coding	0.201628	3529.28	0.0239377	0.182848
chr10	63521401	63625128	REEP3	ENSG00000165476.14	+	protein_coding	-0.241261	1172.44	0.0238994	0.182848
chr13	59665583	60163928	DIAPH3	ENSG00000139734.19	-	protein_coding	0.150119	16909.7	0.0239838	0.183007
chr9	83968083	83980631	HNRNPK	ENSG00000165119.22	-	protein_coding	0.175895	5399.7	0.0240114	0.18304
chr19	8389981	8404434	RAB11B	ENSG00000185236.12	+	protein_coding	-0.303298	626.367	0.0241504	0.183922
chr15	59132434	59372871	MYO1E	ENSG00000157483.9	-	protein_coding	-0.17603	3971.53	0.0241887	0.184035
chr11	87037844	87328824	TMEM135	ENSG00000166575.17	+	protein_coding	0.16994	9214.92	0.0242756	0.184518
chr21	43865223	43987592	AGPAT3	ENSG00000160216.21	+	protein_coding	-0.239829	971.548	0.0243228	0.18452
chr9	21329665	21335404	KLHL9	ENSG00000198642.7	-	protein_coding	0.332916	400.302	0.0243146	0.18452
chr2	191245185	191425389	MYO1B	ENSG00000128641.19	+	protein_coding	0.20872	3157.25	0.0244181	0.185064
chr10	102132994	102150333	PPRC1	ENSG00000148840.11	+	protein_coding	-0.206219	1469.91	0.0244854	0.185254
chrX	110194186	110440318	AMMECR1	ENSG00000101935.13	-	protein_coding	0.171482	3189.1	0.024495	0.185254
chr3	157146508	157160760	CCNL1	ENSG00000163660.12	-	protein_coding	0.206804	2349.39	0.0245137	0.185254
chr1	108560089	108644900	EEIG2	ENSG00000162636.16	+	protein_coding	0.169233	3905.59	0.0245575	0.185407
chr1	44850522	44986722	EIF2B3	ENSG00000070785.17	-	protein_coding	-0.192963	2373.38	0.0246585	0.185717
chr1	26432282	26471306	DHDDS	ENSG00000117682.18	+	protein_coding	-0.286702	680.434	0.0246585	0.185717
chr9	32455323	32552603	ENSG00000288684	ENSG00000288684.1	-	protein_coding	0.252982	958.383	0.0246694	0.185717
chrX	155881345	155943769	VAMP7	ENSG00000124333.16	+	protein_coding	0.199306	1567.68	0.0247173	0.1859
chr20	5750393	5864395	SHLD1	ENSG00000171984.15	+	protein_coding	-0.320213	533.103	0.0247459	0.185927
chr8	42416475	42541926	SLC20A2	ENSG00000168575.10	-	protein_coding	-0.177281	2368.61	0.0247682	0.185927
chr12	106237881	106304279	CKAP4	ENSG00000136026.14	-	protein_coding	0.359717	475.971	0.024872	0.186387
chr6	20401879	20493714	E2F3	ENSG00000112242.16	+	protein_coding	-0.148214	9059.35	0.0248768	0.186387
chr2	58159243	58241410	FANCL	ENSG00000115392.13	-	protein_coding	0.149126	4885.38	0.0249106	0.186462
chr15	64815632	64825668	PIF1	ENSG00000140451.13	-	protein_coding	-0.223762	1103.07	0.0250197	0.187005
chr12	95473520	95515839	METAP2	ENSG00000111142.14	+	protein_coding	0.194459	2343.74	0.0250307	0.187005
chr19	44542798	44549166	CEACAM22P	ENSG00000230666.6	-	transcribed_unprocessed_pseudogene	-0.301967	680.213	0.0253071	0.188358
chr20	44966494	45080021	STK4	ENSG00000101109.13	+	protein_coding	0.175915	3572.6	0.0253076	0.188358
chr13	27066156	27171811	USP12	ENSG00000152484.14	-	protein_coding	0.213497	2446.38	0.02524	0.188358
chr7	34927292	35038271	DPY19L1	ENSG00000173852.16	-	protein_coding	0.24436	1831.75	0.0252708	0.188358
chr3	185643130	185825042	IGF2BP2	ENSG00000073792.16	-	protein_coding	-0.13848	7875.26	0.025352	0.188511
chr12	120196699	120201235	RPLP0	ENSG00000089157.16	-	protein_coding	0.333523	2695.05	0.0254729	0.188795
chr4	151102751	151325605	SH3D19	ENSG00000109686.20	-	protein_coding	-0.157514	4568.21	0.0254863	0.188795
chr1	39081316	39487177	MACF1	ENSG00000127603.32	+	protein_coding	-0.174016	2985.97	0.0254192	0.188795
chr20	36236131	36270918	AAR2	ENSG00000131043.13	+	protein_coding	0.306407	549.268	0.0254793	0.188795
chr22	42583836	42627688	ENSG00000289517	ENSG00000289517.1	-	protein_coding	0.215103	1164.19	0.0255529	0.188933
chr18	23197144	23437961	TMEM241	ENSG00000134490.14	-	protein_coding	-0.196677	1564.31	0.0255362	0.188933
chrX	46837043	46882358	RP2	ENSG00000102218.6	+	protein_coding	0.283678	586.884	0.0256068	0.189075
chr7	66526088	66592397	ENSG00000291136	ENSG00000291136.1	-	lncRNA	-0.218456	1258.53	0.0256201	0.189075
chr15	66386837	66491656	MAP2K1	ENSG00000169032.11	+	protein_coding	-0.18677	2986.17	0.0256588	0.189183
chr9	15553043	16061663	CCDC171	ENSG00000164989.17	+	protein_coding	0.244995	917.492	0.0257007	0.189314
chr11	125569280	125584684	EI24	ENSG00000149547.15	+	protein_coding	0.317263	513.295	0.0258186	0.190005
chr4	44678420	44700928	GUF1	ENSG00000151806.14	+	protein_coding	0.198738	1950.52	0.0259372	0.190699
chr5	112707518	112846239	APC	ENSG00000134982.18	+	protein_coding	0.166637	3816.97	0.0260173	0.19111
chr5	38474668	38608354	LIFR	ENSG00000113594.10	-	protein_coding	0.253639	1638.31	0.0260805	0.191369
chr11	8682788	8714759	RPL27A	ENSG00000166441.13	+	protein_coding	0.184955	2354.66	0.0261256	0.191369
chr8	90621995	90791632	TMEM64	ENSG00000180694.14	-	protein_coding	0.242662	1517.88	0.0261041	0.191369
chr5	115841592	115914081	AP3S1	ENSG00000177879.17	+	protein_coding	0.220556	1945.41	0.0261834	0.191614
chr16	46884362	46931289	GPT2	ENSG00000166123.14	+	protein_coding	0.270544	647.53	0.0262078	0.191614
chr2	231453531	231483641	NCL	ENSG00000115053.17	-	protein_coding	0.175472	9169.61	0.0262504	0.191747
chrX	65588377	65741931	MSN	ENSG00000147065.18	+	protein_coding	0.163599	2789.03	0.026325	0.191842
chr2	236167418	236294927	GBX2-AS1	ENSG00000233611.4	+	lncRNA	-0.295587	626.993	0.0264714	0.191842
chr16	24537693	24572863	RBBP6	ENSG00000122257.20	+	protein_coding	0.174231	2442.45	0.0264039	0.191842
chr1	45510914	45542732	PRDX1	ENSG00000117450.15	-	protein_coding	0.265055	1363.51	0.0264606	0.191842
chr5	88189633	88269476	TMEM161B	ENSG00000164180.14	-	protein_coding	0.183304	3895.8	0.0265028	0.191842
chr4	73073376	73258798	ANKRD17	ENSG00000132466.20	-	protein_coding	0.134179	14391.3	0.0264845	0.191842
chr8	17246931	17302427	VPS37A	ENSG00000155975.10	+	protein_coding	0.200687	1624.51	0.0263387	0.191842
chr7	120988697	121297442	CPED1	ENSG00000106034.18	+	protein_coding	-0.149983	23078.7	0.0263619	0.191842
chr13	79481155	79556077	NDFIP2	ENSG00000102471.16	+	protein_coding	0.269401	1500.15	0.0265072	0.191842
chr5	1572222	1593289	SDHAP3	ENSG00000185986.14	-	transcribed_unprocessed_pseudogene	-0.202947	1743.14	0.0263229	0.191842
chr16	46578591	46621379	SHCBP1	ENSG00000171241.9	-	protein_coding	0.192894	2034.75	0.0265837	0.192218
chr7	76549360	76627982	LINC03009	ENSG00000290873.1	+	lncRNA	-0.192504	4680.41	0.0267178	0.193011
chr13	40812309	40921749	ENSG00000290476	ENSG00000290476.1	-	lncRNA	-0.288778	786.731	0.0267984	0.193416
chr22	25351418	25405377	ENSG00000290796	ENSG00000290796.1	-	lncRNA	-0.311606	541.473	0.0269033	0.193924
chr10	102152176	102163871	NOLC1	ENSG00000166197.17	+	protein_coding	0.235129	1580.64	0.02698	0.193924
chr16	50742050	50801935	CYLD	ENSG00000083799.18	+	protein_coding	0.329086	454.798	0.026996	0.193924
chr17	39252663	39402523	FBXL20	ENSG00000108306.13	-	protein_coding	-0.28103	922.537	0.02693	0.193924
chr18	3066807	3219968	MYOM1	ENSG00000101605.14	-	protein_coding	-0.162391	4381.05	0.0270167	0.193924
chr6	26157122	26533457	ENSG00000291338	ENSG00000291338.1	+	TEC	0.474991	3967.64	0.0269746	0.193924
chr3	12834485	12841582	RPL32	ENSG00000144713.13	-	protein_coding	0.199404	2139.25	0.027095	0.194037
chr6	109366514	109382467	CD164	ENSG00000135535.17	-	protein_coding	0.215178	1253.32	0.0270968	0.194037
chr3	42782908	42804490	HIGD1A	ENSG00000181061.14	-	protein_coding	0.260363	867.766	0.0271065	0.194037
chr20	31514428	31577923	HM13	ENSG00000101294.19	+	protein_coding	-0.194999	1957.59	0.0272115	0.194514
chrX	107628428	107651993	PRPS1	ENSG00000147224.13	+	protein_coding	0.236713	1013.36	0.0272226	0.194514
chr3	149030127	149086554	HLTF	ENSG00000071794.16	-	protein_coding	0.1833	2902.89	0.0273205	0.195036
chr15	26543552	26939539	GABRB3	ENSG00000166206.16	-	protein_coding	-0.1334	6201.18	0.0273647	0.195175
chr3	3700814	4467273	SUMF1	ENSG00000144455.14	-	protein_coding	-0.192475	2977.21	0.027394	0.195207
chr8	85107215	85146080	LRRCC1	ENSG00000133739.16	+	protein_coding	0.242865	901.593	0.0274394	0.195353
chr1	28505943	28539300	RCC1	ENSG00000180198.17	+	protein_coding	0.277872	10169.3	0.0276541	0.196527
chr9	130053426	130140169	GPR107	ENSG00000148358.21	+	protein_coding	-0.223001	1158.87	0.0276361	0.196527
chr12	113221050	113298585	TPCN1	ENSG00000186815.13	+	protein_coding	-0.232784	1152.28	0.0277362	0.196558
chr1	43525187	43623666	PTPRF	ENSG00000142949.17	+	protein_coding	-0.214373	1570.4	0.0277523	0.196558
chr15	49106068	49155661	COPS2	ENSG00000166200.15	-	protein_coding	0.20178	2382.82	0.0277398	0.196558
chr1	173477330	173488815	PRDX6	ENSG00000117592.9	+	protein_coding	0.25544	890.559	0.0277585	0.196558
chr14	31025106	31130996	AP4S1	ENSG00000100478.16	+	protein_coding	-0.320798	444.623	0.027949	0.197374
chr11	78652829	79441030	TENM4	ENSG00000149256.16	-	protein_coding	-0.162082	6933.75	0.0279247	0.197374
chr12	122870059	122888720	ENSG00000280138	ENSG00000280138.1	-	TEC	-0.306707	570.518	0.0279352	0.197374
chr2	32063556	32157637	SPAST	ENSG00000021574.14	+	protein_coding	-0.194243	2076.6	0.0279749	0.19738
chrX	77910739	78129295	PGK1	ENSG00000102144.15	+	protein_coding	0.172215	4922.18	0.0280497	0.19773
chr3	149812770	149962139	RNF13	ENSG00000082996.20	+	protein_coding	0.160203	3210.68	0.0282029	0.19847
chr16	56989485	57083531	NLRC5	ENSG00000140853.17	+	protein_coding	-0.2249	1082.28	0.0282051	0.19847
chr5	120464300	120687332	PRR16	ENSG00000184838.15	+	protein_coding	0.190486	1635.45	0.0282379	0.198523
chr2	149329985	149474138	LYPD6	ENSG00000187123.15	+	protein_coding	-0.286687	665.961	0.0283748	0.199308
chr11	62337448	62393412	ASRGL1	ENSG00000162174.12	+	protein_coding	0.211612	1266.43	0.0284838	0.199717
chr12	56468578	56479708	SPRYD4	ENSG00000176422.14	+	protein_coding	-0.308662	548.785	0.0284715	0.199717
chr2	10120698	10211725	RRM2	ENSG00000171848.16	+	protein_coding	-0.151457	4074.76	0.0285232	0.199815
chr4	98995659	99062809	METAP1	ENSG00000164024.12	+	protein_coding	0.166066	5567.61	0.0286296	0.199851
chr11	73675638	73761137	RAB6A	ENSG00000175582.20	-	protein_coding	-0.258993	998.36	0.0285679	0.199851
chr9	131576770	131740076	RAPGEF1	ENSG00000107263.19	-	protein_coding	-0.170699	3264.93	0.0285899	0.199851
chr10	43385617	43409186	HNRNPF	ENSG00000169813.17	-	protein_coding	0.152088	4158.66	0.0286301	0.199851
chr8	15417215	15766649	TUSC3	ENSG00000104723.21	+	protein_coding	0.14456	7538.88	0.028738	0.200277
chr11	10511673	10541230	RNF141	ENSG00000110315.7	-	protein_coding	0.27674	762.808	0.0287419	0.200277
chr14	49643555	49688422	POLE2	ENSG00000100479.14	-	protein_coding	-0.216519	1396.73	0.028785	0.2004
chr12	98593591	98606379	SLC25A3	ENSG00000075415.15	+	protein_coding	0.224937	1382.54	0.0289099	0.201091
chr22	31944522	31957603	YWHAH	ENSG00000128245.15	+	protein_coding	0.262063	832.897	0.0289616	0.201273
chr4	48341529	48426201	SLAIN2	ENSG00000109171.15	+	protein_coding	0.151275	18750.5	0.0290396	0.201637
chr5	111662621	111997464	NREP	ENSG00000134986.14	-	protein_coding	0.217399	1282.35	0.0291217	0.202029
chr4	70815783	70839897	GRSF1	ENSG00000132463.15	-	protein_coding	0.194757	1363.88	0.0293021	0.203101
chr1	112911847	112957593	SLC16A1	ENSG00000155380.13	-	protein_coding	0.17674	2839.12	0.0293876	0.203335
chr9	1980290	2193624	SMARCA2	ENSG00000080503.25	+	protein_coding	0.335943	418.882	0.0293638	0.203335
chr1	99850361	99924023	AGL	ENSG00000162688.17	+	protein_coding	0.192176	2143.71	0.0294665	0.203702
chr18	26016253	26091217	SS18	ENSG00000141380.14	-	protein_coding	0.204243	3959.94	0.029507	0.203803
chr3	100709295	100748964	TFG	ENSG00000114354.15	+	protein_coding	0.162963	3285.93	0.029546	0.203821
chr9	101533853	101563344	RNF20	ENSG00000155827.12	+	protein_coding	0.279215	714.584	0.0295614	0.203821
chr7	5823128	5854439	ENSG00000291099	ENSG00000291099.1	+	lncRNA	-0.23419	1430.33	0.0296852	0.203959
chr8	38030534	38060365	EIF4EBP1	ENSG00000187840.5	+	protein_coding	0.220014	1050.99	0.0296533	0.203959
chr19	23914876	23945159	ZNF726	ENSG00000213967.12	+	protein_coding	0.186054	1862.57	0.0296742	0.203959
chr1	94974405	95072951	ALG14	ENSG00000172339.10	-	protein_coding	-0.258267	919.649	0.0296654	0.203959
chr17	75135248	75168281	JPT1	ENSG00000189159.16	-	protein_coding	0.212278	1440.82	0.0298669	0.205028
chr10	17644151	17716824	STAM	ENSG00000136738.15	+	protein_coding	0.201783	2701.23	0.0299646	0.205341
chr5	98768650	98798643	RGMB	ENSG00000174136.13	+	protein_coding	0.27289	672.015	0.0299445	0.205341
chr15	22867052	22981063	CYFIP1	ENSG00000273749.5	-	protein_coding	-0.191971	1664.8	0.0300231	0.205563
chrX	73944182	74070408	JPX	ENSG00000225470.9	+	lncRNA	-0.174691	5399.24	0.0300529	0.205586
chr13	72727749	72756198	BORA	ENSG00000136122.18	+	protein_coding	0.203507	1601.67	0.0300788	0.205586
chr18	35332227	35345482	ZNF24	ENSG00000172466.16	-	protein_coding	0.263174	803.294	0.0301247	0.205722
chr6	125219962	125302078	HDDC2	ENSG00000111906.18	-	protein_coding	0.244178	1134.77	0.030348	0.206235
chr5	53883942	54310582	ARL15	ENSG00000185305.12	-	protein_coding	-0.167631	6174.82	0.0306578	0.206235
chr7	22812628	22822849	TOMM7	ENSG00000196683.12	-	protein_coding	0.288642	725.636	0.0305213	0.206235
chr7	35202430	35254100	TBX20	ENSG00000164532.11	-	protein_coding	0.214213	1105.43	0.0303812	0.206235
chr16	47461123	47701523	PHKB	ENSG00000102893.18	+	protein_coding	0.167882	5274.87	0.0303525	0.206235
chr7	50590063	50793462	GRB10	ENSG00000106070.20	-	protein_coding	0.179446	7357.74	0.0304239	0.206235
chr11	119015712	119018691	RPS25	ENSG00000118181.11	-	protein_coding	0.267078	698.766	0.0303017	0.206235
chr8	132775358	132848807	PHF20L1	ENSG00000129292.21	+	protein_coding	0.176579	2365.47	0.0304643	0.206235
chr10	70815905	70895816	SGPL1	ENSG00000166224.18	+	protein_coding	0.183837	1713.3	0.030698	0.206235
chrX	77504880	77786233	ATRX	ENSG00000085224.23	-	protein_coding	0.143175	16203.7	0.030671	0.206235
chr4	77713387	77819615	CNOT6L	ENSG00000138767.14	-	protein_coding	0.233532	1634.36	0.0302909	0.206235
chr15	60347134	60402883	ANXA2	ENSG00000182718.18	-	protein_coding	0.159969	4687.22	0.030513	0.206235
chr2	181086076	181409321	LINC01934	ENSG00000234663.7	+	lncRNA	-0.579932	642.748	0.0304085	0.206235
chr2	229763837	229923239	TRIP12	ENSG00000153827.15	-	protein_coding	0.141781	8776.59	0.0306025	0.206235
chr4	15604381	15681679	FBXL5	ENSG00000118564.15	-	protein_coding	0.204107	3873.66	0.0306223	0.206235
chr22	25351612	25405274	LRP5L	ENSG00000100068.15	-	transcribed_unprocessed_pseudogene	-0.305688	539.251	0.0302284	0.206235
chr1	35869808	35930532	AGO1	ENSG00000092847.14	+	protein_coding	-0.200716	1972.32	0.0306461	0.206235
chr5	79236131	79327211	JMY	ENSG00000152409.9	+	protein_coding	0.200238	3974.95	0.0306741	0.206235
chr1	68474152	68497221	DEPDC1	ENSG00000024526.17	-	protein_coding	0.196083	1521.94	0.0305817	0.206235
chr6	33771202	33789130	LEMD2	ENSG00000161904.13	-	protein_coding	-0.319685	473.203	0.030866	0.207187
chr9	69427532	69672371	APBA1	ENSG00000107282.9	-	protein_coding	-0.145788	4807.28	0.030922	0.207386
chr12	75490863	75511636	KRR1	ENSG00000111615.14	-	protein_coding	0.215868	1210.21	0.0309601	0.207392
chr2	99337371	99401326	EIF5B	ENSG00000158417.11	+	protein_coding	0.134418	4573.53	0.0309756	0.207392
chr7	18086949	19002416	HDAC9	ENSG00000048052.25	+	protein_coding	0.14337	53499.3	0.0311303	0.208186
chr1	246945547	247008093	ZNF695	ENSG00000197472.15	-	protein_coding	-0.157359	2781.42	0.0311472	0.208186
chr12	124911604	124917368	UBC	ENSG00000150991.16	-	protein_coding	0.492421	1157.52	0.0311776	0.208213
chr6	165327287	165988117	PDE10A	ENSG00000112541.19	-	protein_coding	0.219016	1158.49	0.0312831	0.208386
chr2	38293954	38377285	ATL2	ENSG00000119787.14	-	protein_coding	0.174443	4797.82	0.0312515	0.208386
chr1	120723949	120842110	NBPF26	ENSG00000273136.8	+	protein_coding	-0.254436	911.487	0.0312763	0.208386
chr12	31615023	31652095	AK4P3	ENSG00000233381.4	-	protein_coding	-0.276981	746.515	0.0313197	0.208454
chr4	169612633	169723673	CLCN3	ENSG00000109572.16	+	protein_coding	0.171273	3802.46	0.0315941	0.208747
chr13	19958677	20091829	ZMYM2	ENSG00000121741.17	+	protein_coding	0.159529	5020.4	0.0315895	0.208747
chrX	2609340	2658924	CD99P1	ENSG00000291040.1	+	lncRNA	-0.244591	1030.48	0.0315783	0.208747
chr3	33496245	33718356	CLASP2	ENSG00000163539.18	-	protein_coding	0.142311	7293.73	0.0315903	0.208747
chr6	26634383	26659752	ZNF322	ENSG00000181315.11	-	protein_coding	0.303007	758.736	0.0314537	0.208747
chrX	85003877	85093315	APOOL	ENSG00000155008.16	+	protein_coding	0.151862	3418.28	0.0315132	0.208747
chr5	1567495	1594651	ENSG00000291055	ENSG00000291055.1	-	lncRNA	-0.184115	2033.25	0.0314992	0.208747
chr6	108559835	108684774	FOXO3	ENSG00000118689.15	+	protein_coding	0.174352	4872.96	0.0316026	0.208747
chr12	79773563	79935460	PPP1R12A	ENSG00000058272.19	-	protein_coding	0.163354	8038.58	0.0314529	0.208747
chr12	133181409	133214832	ZNF268	ENSG00000090612.22	+	protein_coding	0.238368	953.273	0.0316827	0.209101
chr8	28494205	28574267	FZD3	ENSG00000104290.11	+	protein_coding	0.218304	1311.84	0.0317137	0.20913
chr1	198777861	198937471	MIR181A1HG	ENSG00000229989.6	-	lncRNA	0.153614	5988.47	0.0317868	0.209436
chr14	102139503	102224847	WDR20	ENSG00000140153.18	+	protein_coding	-0.15038	4246.65	0.031983	0.210552
chr12	39755025	40106089	SLC2A13	ENSG00000151229.13	-	protein_coding	-0.177026	2615.87	0.0320523	0.210832
chr12	131929200	131945896	PUS1	ENSG00000177192.14	+	protein_coding	-0.208867	1406.79	0.0321204	0.210978
chrX	41085445	41236579	USP9X	ENSG00000124486.15	+	protein_coding	0.148407	14812.9	0.0321281	0.210978
chr21	32402511	32612865	CFAP298-TCP10L	ENSG00000265590.10	-	protein_coding	-0.233275	1032.58	0.0321878	0.211139
chr5	142770377	143229011	ARHGAP26	ENSG00000145819.18	+	protein_coding	-0.324236	478.551	0.0322232	0.211139
chr12	132623753	132687376	POLE	ENSG00000177084.19	-	protein_coding	-0.224958	1338.99	0.0322332	0.211139
chr2	183117513	183161680	NUP35	ENSG00000163002.13	+	protein_coding	0.174706	3403.06	0.0323354	0.211633
chr13	106541673	106568137	ARGLU1	ENSG00000134884.15	-	protein_coding	0.205709	2364	0.0324608	0.212277
chr13	95578202	95644706	DZIP1	ENSG00000134874.18	-	protein_coding	-0.193356	2224.24	0.0325155	0.212458
chr1	95117923	95247225	TLCD4-RWDD3	ENSG00000271092.5	+	protein_coding	0.217068	1105.54	0.0326579	0.213035
chr4	154535005	154550400	PLRG1	ENSG00000171566.12	-	protein_coding	0.290874	587.247	0.0326375	0.213035
chr1	215005775	215237090	KCNK2	ENSG00000082482.14	+	protein_coding	0.204253	2258.86	0.0328096	0.213847
chr7	66205317	66420543	TPST1	ENSG00000169902.15	+	protein_coding	-0.200743	1772.4	0.0328873	0.213999
chr7	22889371	23014130	HYCC1	ENSG00000122591.13	-	protein_coding	0.153199	6359.08	0.0328703	0.213999
chr3	42705756	42804518	ENSG00000280571	ENSG00000280571.2	-	protein_coding	0.235197	943.087	0.033041	0.214644
chr18	8705556	8832778	MTCL1	ENSG00000168502.18	+	protein_coding	-0.234359	990.927	0.0330172	0.214644
chr7	19695461	19709037	POLR1F	ENSG00000105849.6	-	protein_coding	0.287851	513.777	0.0330889	0.214777
chr17	65009289	65056740	GNA13	ENSG00000120063.10	-	protein_coding	0.186874	1689.91	0.0331554	0.215032
chr14	69726900	69772005	SRSF5	ENSG00000100650.16	+	protein_coding	0.234999	924.154	0.0333858	0.216163
chr7	80369575	80679277	CD36	ENSG00000135218.19	+	protein_coding	0.20573	1557.12	0.0334673	0.216163
chr17	59197566	59215226	ENSG00000265303	ENSG00000265303.1	+	protein_coding	0.254687	1070.31	0.0333577	0.216163
chr15	64072565	64093857	CIAO2A	ENSG00000166797.11	-	protein_coding	0.238592	846.561	0.0334518	0.216163
chr6	4021267	4064983	PRPF4B	ENSG00000112739.17	+	protein_coding	0.177604	2832.51	0.0334652	0.216163
chr22	41459717	41468692	PHF5A	ENSG00000100410.8	-	protein_coding	0.354191	436.243	0.0335443	0.216483
chr20	58651272	58679526	STX16	ENSG00000124222.23	+	protein_coding	0.177564	2401.14	0.0336199	0.216793
chr6	116635618	116668794	ZUP1	ENSG00000153975.10	-	protein_coding	0.246147	866.007	0.033804	0.217802
chr13	72752169	72782096	DIS3	ENSG00000083520.15	-	protein_coding	0.200122	1296.7	0.0339391	0.218494
chr20	5937228	5950558	TRMT6	ENSG00000089195.15	-	protein_coding	0.313873	417.407	0.0339689	0.218507
chrX	123960212	124422664	STAG2	ENSG00000101972.20	+	protein_coding	0.163087	10457.2	0.0340182	0.218635
chr1	6264269	6393767	ACOT7	ENSG00000097021.21	-	protein_coding	-0.215006	1371.45	0.0341	0.218635
chrX	75368427	75523502	ZDHHC15	ENSG00000102383.14	-	protein_coding	0.18288	1709.72	0.0340766	0.218635
chr15	78540405	78552417	PSMA4	ENSG00000041357.16	+	protein_coding	0.272923	907.963	0.0340516	0.218635
chr3	101324205	101513241	SENP7	ENSG00000138468.16	-	protein_coding	0.179769	3137.39	0.0341943	0.218882
chr15	75023586	75117462	PPCDC	ENSG00000138621.12	+	protein_coding	-0.201834	1523.67	0.0341802	0.218882
chr7	134289332	134316930	SLC35B4	ENSG00000205060.11	-	protein_coding	0.22442	985.834	0.0342515	0.218892
chr8	17643795	17801094	MTUS1	ENSG00000129422.15	-	protein_coding	0.148253	3798.88	0.0342255	0.218892
chr11	47778087	47848555	NUP160	ENSG00000030066.14	-	protein_coding	-0.166053	2422.98	0.0345384	0.220547
chr2	231198546	231376848	ARMC9	ENSG00000135931.19	+	protein_coding	-0.255988	808.595	0.0346038	0.220785
chr17	21123364	21193265	DHRS7B	ENSG00000109016.18	+	protein_coding	-0.264701	721.794	0.0347247	0.221377
chr18	59327823	59359265	LMAN1	ENSG00000074695.6	-	protein_coding	0.16705	2455.23	0.0349123	0.221496
chr19	36259540	36331770	LINC00665	ENSG00000232677.11	-	lncRNA	-0.314552	413.362	0.0348316	0.221496
chr2	3379675	3485094	TRAPPC12	ENSG00000171853.16	+	protein_coding	-0.20458	1941.63	0.0349075	0.221496
chrX	108155607	108439497	COL4A6	ENSG00000197565.17	-	protein_coding	-0.154292	2681.88	0.0348052	0.221496
chr2	159712457	159771027	MARCHF7	ENSG00000136536.15	+	protein_coding	0.128982	5089.25	0.0349054	0.221496
chr1	114392790	114511203	TRIM33	ENSG00000197323.12	-	protein_coding	0.155428	5508.08	0.0348872	0.221496
chr1	2227388	2310213	SKI	ENSG00000157933.11	+	protein_coding	-0.200891	1435.61	0.0349651	0.221652
chr10	110207605	110287365	MXI1	ENSG00000119950.21	+	protein_coding	0.272662	745.585	0.0350562	0.221872
chr12	38646822	38907430	CPNE8	ENSG00000139117.14	-	protein_coding	0.173204	3489.61	0.0350296	0.221872
chr20	23374519	23421519	NAPB	ENSG00000125814.17	-	protein_coding	0.178819	1878.62	0.0351517	0.221983
chr3	129382922	129399655	ENSG00000290993	ENSG00000290993.1	-	lncRNA	-0.259408	725.531	0.0351702	0.221983
chr19	24033405	24129968	ZNF254	ENSG00000213096.11	+	protein_coding	-0.143593	5127.05	0.0351865	0.221983
chr16	83808101	83916173	ENSG00000288849	ENSG00000288849.1	+	lncRNA	0.284972	587.271	0.0351111	0.221983
chr3	61561569	62297609	PTPRG	ENSG00000144724.20	+	protein_coding	-0.126437	14210.2	0.0352674	0.222244
chr15	75463251	75579315	PTPN9	ENSG00000169410.11	-	protein_coding	-0.155896	3704.52	0.0352845	0.222244
chr7	93232340	93361123	VPS50	ENSG00000004766.17	+	protein_coding	0.155912	2661.11	0.0353142	0.222254
chr15	68054309	68198603	PIAS1	ENSG00000033800.14	+	protein_coding	0.14064	8899.57	0.0353475	0.222285
chr12	49188736	49274600	TUBA1C	ENSG00000167553.17	+	protein_coding	0.225334	1467.63	0.0355309	0.223082
chr6	29941260	29949572	HLA-A	ENSG00000206503.14	+	protein_coding	0.361288	414.322	0.0355281	0.223082
chr3	81986138	82463675	LINC02008	ENSG00000239440.6	+	lncRNA	-0.145462	19273.9	0.0356398	0.223587
chr19	53519527	53580269	ZNF331	ENSG00000130844.19	+	protein_coding	-0.194072	1528.92	0.0356811	0.223668
chr8	109539711	109570072	EBAG9	ENSG00000147654.16	+	protein_coding	0.261228	709.7	0.0357453	0.223892
chr15	35217345	35546193	DPH6	ENSG00000134146.12	-	protein_coding	0.152698	4405.46	0.0357861	0.223969
chr8	124998497	125022283	SQLE	ENSG00000104549.12	+	protein_coding	0.184776	1915.42	0.0358497	0.224189
chr14	77672404	77708023	ALKBH1	ENSG00000100601.10	-	protein_coding	-0.252436	841.059	0.0359122	0.224267
chr13	112690038	112887168	ATP11A	ENSG00000068650.19	+	protein_coding	-0.157008	2970.3	0.0359192	0.224267
chr2	28782517	28850611	SPDYA	ENSG00000163806.16	+	protein_coding	0.2077	1090.61	0.0359797	0.224272
chr3	107522936	107811339	BBX	ENSG00000114439.19	+	protein_coding	0.17393	9659.2	0.0360056	0.224272
chr6	30717435	30725538	TUBB	ENSG00000196230.14	+	protein_coding	0.317391	4062.49	0.0359933	0.224272
chr3	49024325	49029447	IMPDH2	ENSG00000178035.13	-	protein_coding	0.307098	649.396	0.0360348	0.224277
chr22	43923792	43964488	PNPLA3	ENSG00000100344.11	+	protein_coding	-0.25643	768.102	0.0361821	0.224306
chr3	134485699	134587789	CEP63	ENSG00000182923.20	+	protein_coding	0.183329	1775.37	0.0360778	0.224306
chr17	72645949	73092712	SLC39A11	ENSG00000133195.12	-	protein_coding	-0.209706	1396.97	0.0361018	0.224306
chr21	31671000	31732118	SCAF4	ENSG00000156304.15	-	protein_coding	0.146108	4329.39	0.036171	0.224306
chr19	2269525	2341172	ENSG00000273734	ENSG00000273734.1	+	protein_coding	0.282416	715.593	0.036153	0.224306
chr2	144364364	144521057	ZEB2	ENSG00000169554.23	-	protein_coding	0.204744	2188.32	0.0362633	0.224456
chr14	53169010	53883740	ENSG00000237356	ENSG00000237356.7	+	lncRNA	-0.192973	2003.81	0.0362508	0.224456
chr6	169419969	169702047	ENSG00000285733	ENSG00000285733.1	-	protein_coding	-0.164481	3488.28	0.0366918	0.224713
chr17	16217191	16351797	PIGL	ENSG00000108474.17	+	protein_coding	-0.205299	1363.61	0.036584	0.224713
chr11	94128841	94181968	PANX1	ENSG00000110218.9	+	protein_coding	0.233419	1285.94	0.036664	0.224713
chr12	6988259	7071032	C1S	ENSG00000182326.17	+	protein_coding	-0.296238	682.193	0.0364339	0.224713
chr3	12897043	13283281	IQSEC1	ENSG00000144711.17	-	protein_coding	-0.209394	1358.31	0.036375	0.224713
chr4	94207611	94291292	SMARCAD1	ENSG00000163104.18	+	protein_coding	0.157682	4268.88	0.0367048	0.224713
chr12	57819927	57846729	CTDSP2	ENSG00000175215.11	-	protein_coding	0.291284	533.964	0.0366855	0.224713
chr1	200623896	200669907	DDX59	ENSG00000118197.14	-	protein_coding	-0.292502	501.931	0.0367017	0.224713
chr1	45550543	45570049	AKR1A1	ENSG00000117448.14	+	protein_coding	-0.278943	534.924	0.0364133	0.224713
chr2	9583967	9630997	YWHAQ	ENSG00000134308.14	-	protein_coding	0.137685	5070.11	0.0363618	0.224713
chr12	111686053	111757107	ACAD10	ENSG00000111271.15	+	protein_coding	-0.254731	703.332	0.0366256	0.224713
chr4	159103013	159360174	RAPGEF2	ENSG00000109756.10	+	protein_coding	0.162929	3894.99	0.0366929	0.224713
chrX	113616300	114059289	XACT	ENSG00000241743.4	-	lncRNA	-0.302978	17402.8	0.0365294	0.224713
chr8	51817575	51899186	PCMTD1	ENSG00000168300.14	-	protein_coding	0.183325	1827.84	0.0364685	0.224713
chr6	80106647	80346270	BCKDHB	ENSG00000083123.15	+	protein_coding	0.145158	3316.9	0.03687	0.225549
chr5	103120149	103212799	PPIP5K2	ENSG00000145725.21	+	protein_coding	0.180517	2515.29	0.03694	0.225565
chr12	112160188	112382439	HECTD4	ENSG00000173064.14	-	protein_coding	-0.161627	3319.68	0.0369467	0.225565
chr12	54280193	54287088	HNRNPA1	ENSG00000135486.19	+	protein_coding	0.140075	6077.42	0.0369586	0.225565
chr1	193059454	193091777	RO60	ENSG00000116747.13	+	protein_coding	0.199411	1382.57	0.0371286	0.225902
chr14	45135930	45200890	FANCM	ENSG00000187790.12	+	protein_coding	-0.198287	1534.56	0.0370594	0.225902
chr1	150646230	150697154	GOLPH3L	ENSG00000143457.11	-	protein_coding	-0.280159	601.561	0.0371286	0.225902
chr6	107152562	107459564	PDSS2	ENSG00000164494.12	-	protein_coding	-0.14711	5666.07	0.0371082	0.225902
chr3	183919934	184017939	ABCC5	ENSG00000114770.17	-	protein_coding	-0.209046	1219.41	0.0372097	0.226164
chr11	17351800	17377341	NCR3LG1	ENSG00000188211.9	+	protein_coding	-0.234848	908.38	0.0372293	0.226164
chr16	75541399	75608445	ENSG00000259992	ENSG00000259992.1	-	lncRNA	-0.259647	677.621	0.0372978	0.226249
chr8	108162787	108443496	EIF3E	ENSG00000104408.11	-	protein_coding	0.154402	5942.18	0.0373007	0.226249
chr5	121961975	122075570	SRFBP1	ENSG00000151304.6	+	protein_coding	0.161434	3373.22	0.0373562	0.226255
chr2	117814691	117832377	DDX18	ENSG00000088205.13	+	protein_coding	0.192559	1606.96	0.0373593	0.226255
chr6	158536436	158635429	TMEM181	ENSG00000146433.10	+	protein_coding	-0.165638	3498.88	0.0374684	0.226741
chr20	36507702	36573391	DLGAP4-AS1	ENSG00000232907.9	-	lncRNA	-0.272236	629.355	0.037566	0.227149
chr3	43286512	43424764	SNRK	ENSG00000163788.14	+	protein_coding	0.172219	1912.19	0.0375935	0.227149
chr1	77944055	77979110	FUBP1	ENSG00000162613.18	-	protein_coding	0.160344	7001.12	0.0376546	0.227344
chr7	66628958	66811189	ENSG00000284461	ENSG00000284461.2	+	protein_coding	-0.162815	2283.73	0.0377382	0.227673
chr1	155335268	155563162	ASH1L	ENSG00000116539.14	-	protein_coding	-0.139461	5640.67	0.0377957	0.227846
chr11	67583742	67586656	GSTP1	ENSG00000084207.18	+	protein_coding	0.346633	1975.23	0.0378994	0.227947
chr14	61695513	61748259	HIF1A	ENSG00000100644.17	+	protein_coding	0.156709	3215.71	0.0378859	0.227947
chr7	93591573	93911265	GNGT1	ENSG00000127928.13	+	protein_coding	-0.157797	7260.14	0.0378734	0.227947
chr4	55395957	55453397	TMEM165	ENSG00000134851.13	+	protein_coding	-0.185089	1656.66	0.0381187	0.228931
chr16	89490719	89557766	SPG7	ENSG00000197912.16	+	protein_coding	-0.226996	1265.25	0.0381211	0.228931
chr3	196012511	196082153	TFRC	ENSG00000072274.14	-	protein_coding	0.1637	2756.69	0.0381522	0.228942
chrX	13770939	13938638	GPM6B	ENSG00000046653.15	-	protein_coding	-0.254731	684.287	0.0382797	0.229357
chr10	73995193	74121363	VCL	ENSG00000035403.18	+	protein_coding	-0.141647	6137.85	0.0382633	0.229357
chr17	31391675	31538211	RAB11FIP4	ENSG00000131242.18	+	protein_coding	-0.251116	666.1	0.0383436	0.229406
chr10	11460510	11611666	USP6NL	ENSG00000148429.15	-	protein_coding	0.172232	3969.54	0.0383753	0.229406
chr17	16689537	16777881	CCDC144A	ENSG00000170160.19	+	protein_coding	0.251587	622.411	0.0383557	0.229406
chr9	116423112	117415070	ASTN2	ENSG00000148219.18	-	protein_coding	-0.168952	3261.76	0.0384163	0.229437
chr18	70003031	70205726	RTTN	ENSG00000176225.15	-	protein_coding	0.150098	5655.52	0.0384388	0.229437
chr5	179678628	179731641	CANX	ENSG00000127022.16	+	protein_coding	0.16194	4164.52	0.0385652	0.229857
chr1	163266576	163355764	NUF2	ENSG00000143228.13	+	protein_coding	0.20792	1366.3	0.0385941	0.229857
chr21	39174769	39183488	PSMG1	ENSG00000183527.12	-	protein_coding	0.298063	473.896	0.0385967	0.229857
chr7	36389821	36453791	ANLN	ENSG00000011426.11	+	protein_coding	0.151004	3897.28	0.0386526	0.230015
chr18	39206917	39800322	MIR924HG	ENSG00000267374.3	-	lncRNA	-0.123047	23130.6	0.0386869	0.230045
chr12	24810024	24949101	BCAT1	ENSG00000060982.15	-	protein_coding	0.116339	9040.17	0.03881	0.230199
chr12	121308245	121399896	ANAPC5	ENSG00000089053.13	-	protein_coding	-0.183005	1895.54	0.0388299	0.230199
chr4	82629539	82798796	SCD5	ENSG00000145284.12	-	protein_coding	-0.349253	399.043	0.0388023	0.230199
chr7	16916359	17346152	AHR	ENSG00000106546.14	+	protein_coding	0.258155	720.504	0.0387441	0.230199
chr10	70815989	70958701	ENSG00000289738	ENSG00000289738.1	+	lncRNA	0.175544	1720.15	0.0388759	0.230299
chr6	8015726	8102530	EEF1E1-BLOC1S5	ENSG00000265818.1	-	protein_coding	0.157747	2295.38	0.0390635	0.230888
chr14	34911580	34982912	SRP54-AS1	ENSG00000258704.8	-	transcribed_unitary_pseudogene	-0.248809	772.52	0.0390627	0.230888
chrX	12975110	12977227	TMSB4X	ENSG00000205542.11	+	protein_coding	0.297025	620.617	0.0390418	0.230888
chr1	172532349	172611833	SUCO	ENSG00000094975.15	+	protein_coding	0.170891	2396.56	0.0391204	0.231051
chr5	141350099	141512975	PCDHGB1	ENSG00000254221.3	+	protein_coding	-0.188723	1712.14	0.0392108	0.231411
chr7	79768028	80226181	GNAI1	ENSG00000127955.17	+	protein_coding	0.191053	4905.77	0.039362	0.232129
chr10	124397303	124418976	OAT	ENSG00000065154.12	-	protein_coding	0.283734	500.749	0.0395432	0.233024
chr21	34787801	36004667	RUNX1	ENSG00000159216.19	-	protein_coding	0.185988	1762.41	0.0395915	0.233133
chr2	55172547	55232563	CLHC1	ENSG00000162994.16	-	protein_coding	-0.221779	1104.06	0.0396676	0.233407
chr9	93184122	93320572	WNK2	ENSG00000165238.17	+	protein_coding	-0.20939	1311.88	0.0397481	0.233706
chr9	33041765	33076674	SMU1	ENSG00000122692.9	-	protein_coding	0.195736	1257.63	0.0398046	0.233863
chr2	108719482	108785810	RANBP2	ENSG00000153201.17	+	protein_coding	0.149543	3645.52	0.0399955	0.23481
chr19	57280051	57294069	ZNF460	ENSG00000197714.9	+	protein_coding	0.194052	1450.22	0.0400626	0.235028
chr12	122865330	122896127	VPS37B	ENSG00000139722.7	-	protein_coding	-0.214079	1035.31	0.0400958	0.235048
chrX	31097677	33339609	DMD	ENSG00000198947.18	-	protein_coding	0.18328	2125.48	0.0401617	0.235259
chr19	58228594	58277495	ZNF544	ENSG00000198131.15	+	protein_coding	-0.169953	2093.1	0.0402282	0.235473
chr15	90529923	90645345	CRTC3	ENSG00000140577.17	+	protein_coding	-0.211332	1241.75	0.0403553	0.236041
chr12	81257975	81759553	PPFIA2	ENSG00000139220.17	-	protein_coding	0.12269	7446.04	0.0403876	0.236055
chrX	103675496	103688158	MORF4L2	ENSG00000123562.18	-	protein_coding	0.180121	2237.63	0.040445	0.236215
chr4	141220887	141234697	ZNF330	ENSG00000109445.11	+	protein_coding	0.290127	497.656	0.0405507	0.236656
chr2	216412383	216483053	SMARCAL1	ENSG00000138375.14	+	protein_coding	-0.258336	703.615	0.0407274	0.237511
chr7	87833568	87876360	SLC25A40	ENSG00000075303.13	-	protein_coding	0.227641	891.835	0.0408848	0.238253
chr2	227472152	227561217	AGFG1	ENSG00000173744.18	+	protein_coding	0.173773	5881.76	0.040925	0.238277
chr2	119223831	119265652	STEAP3	ENSG00000115107.20	+	protein_coding	-0.281066	563.759	0.0409496	0.238277
chr2	87030675	87076429	ANAPC1P2	ENSG00000285793.1	-	lncRNA	0.31434	465.932	0.0409854	0.238309
chr19	48115445	48170603	LIG1	ENSG00000105486.15	-	protein_coding	-0.295264	647.912	0.0413891	0.238917
chrX	23664262	23686397	PRDX4	ENSG00000123131.13	+	protein_coding	0.23886	768.06	0.0413711	0.238917
chrX	101882288	101932031	ZMAT1	ENSG00000166432.16	-	protein_coding	0.289253	433.763	0.0412254	0.238917
chr2	55236595	55269347	MTIF2	ENSG00000085760.15	-	protein_coding	0.203414	1078.82	0.0413706	0.238917
chr4	77047155	77076309	CCNI	ENSG00000118816.11	-	protein_coding	0.188833	1795.92	0.0411364	0.238917
chr10	103396626	103446294	PDCD11	ENSG00000148843.15	+	protein_coding	-0.168851	1935.95	0.0411787	0.238917
chr17	14069490	14231736	COX10	ENSG00000006695.12	+	protein_coding	0.164135	4507.4	0.0412152	0.238917
chr2	170990823	171231314	TLK1	ENSG00000198586.14	-	protein_coding	0.164059	6832.24	0.0413495	0.238917
chr10	93993931	94332823	PLCE1	ENSG00000138193.17	+	protein_coding	-0.236323	901.512	0.0413936	0.238917
chr16	74447427	74607144	GLG1	ENSG00000090863.12	-	protein_coding	-0.144312	3533.08	0.041378	0.238917
chr8	108443601	108489196	EMC2	ENSG00000104412.8	+	protein_coding	0.18565	1812.07	0.0414736	0.239072
chr11	117232625	117286454	RNF214	ENSG00000167257.11	+	protein_coding	-0.269532	672.168	0.0414812	0.239072
chr12	51186936	51218062	POU6F1	ENSG00000184271.18	-	protein_coding	-0.319302	423.807	0.0415317	0.239187
chr4	25120014	25160550	SEPSECS	ENSG00000109618.13	-	protein_coding	0.267508	530.882	0.0419458	0.239642
chr5	175917873	176034680	THOC3	ENSG00000051596.10	-	protein_coding	-0.247234	800.041	0.0418846	0.239642
chr19	40069152	40090943	ZNF780A	ENSG00000197782.15	-	protein_coding	0.27287	527.761	0.0419342	0.239642
chr18	9102736	9254346	ENSG00000265257	ENSG00000265257.5	+	lncRNA	0.142882	6205.99	0.0418866	0.239642
chr2	54723499	54972025	EML6	ENSG00000214595.13	+	protein_coding	-0.239681	768.067	0.0418897	0.239642
chr3	38496127	38542161	EXOG	ENSG00000157036.13	+	protein_coding	-0.223113	1021.28	0.0418979	0.239642
chr1	103525691	103555239	RNPC3	ENSG00000185946.16	+	protein_coding	0.198632	1320.86	0.0419073	0.239642
chrX	147911919	147951125	FMR1	ENSG00000102081.16	+	protein_coding	0.175336	1979.32	0.0419061	0.239642
chr2	96184859	96208827	STARD7	ENSG00000084090.14	-	protein_coding	0.188304	1695.27	0.0416918	0.239642
chr12	122527246	122626396	KNTC1	ENSG00000184445.12	+	protein_coding	-0.18793	2291.69	0.0417776	0.239642
chr7	116954391	117119719	ENSG00000288635	ENSG00000288635.1	+	protein_coding	-0.144992	5223.37	0.0416432	0.239642
chr3	48241100	48299253	ZNF589	ENSG00000164048.14	+	protein_coding	-0.147873	3308.47	0.0421355	0.240551
chr11	34051731	34102610	CAPRIN1	ENSG00000135387.21	+	protein_coding	0.133537	5509.73	0.042185	0.240659
chrX	75156388	75304885	UPRT	ENSG00000094841.14	+	protein_coding	0.221895	918.615	0.0422423	0.240732
chr7	26171151	26201529	HNRNPA2B1	ENSG00000122566.22	-	protein_coding	0.137573	9200.99	0.0422756	0.240732
chr6	26055740	26056470	H1-2	ENSG00000187837.4	-	protein_coding	0.662191	1263.25	0.042315	0.240732
chr6	169457212	169702067	WDR27	ENSG00000184465.16	-	protein_coding	-0.158483	3441.96	0.0423202	0.240732
chr13	114281601	114305817	UPF3A	ENSG00000169062.15	+	protein_coding	-0.230045	866.437	0.0424147	0.241091
chr19	18442663	18522116	ELL	ENSG00000105656.13	-	protein_coding	0.240554	702.854	0.0424445	0.241091
chr16	30053123	30070414	ENSG00000285043	ENSG00000285043.3	+	protein_coding	0.348699	1302.87	0.04263	0.241762
chr3	66133610	66388116	SLC25A26	ENSG00000144741.19	+	protein_coding	0.160159	2729.75	0.0426549	0.241762
chr11	27330827	27363234	CCDC34	ENSG00000109881.17	-	protein_coding	0.272998	590.014	0.0425936	0.241762
chr11	61959718	61967634	FTH1	ENSG00000167996.16	-	protein_coding	0.297348	651.845	0.0427061	0.241878
chr14	73136418	73223691	PSEN1	ENSG00000080815.20	+	protein_coding	-0.209031	1096.43	0.0428365	0.242442
chr10	73248843	73252693	MRPS16	ENSG00000182180.14	-	protein_coding	0.309606	409.553	0.0430126	0.243264
chr4	25160641	25201440	SEPSECS-AS1	ENSG00000281501.1	+	lncRNA	-0.298518	495.477	0.0431839	0.243882
chr11	67119263	67258082	KDM2A	ENSG00000173120.15	+	protein_coding	-0.146225	2739.41	0.0431713	0.243882
chr1	37956975	37990075	SF3A3	ENSG00000183431.12	-	protein_coding	0.204683	1199.4	0.0433156	0.244418
chrX	135344796	135363413	ZNF449	ENSG00000173275.13	+	protein_coding	0.332054	407.77	0.043341	0.244418
chr19	46774883	46788594	SLC1A5	ENSG00000105281.12	-	protein_coding	0.255913	1139.15	0.0436673	0.245255
chr15	80679684	80755621	ABHD17C	ENSG00000136379.12	+	protein_coding	0.173667	2777.61	0.0437016	0.245255
chr6	26086317	26123926	H2BC4	ENSG00000180596.9	-	protein_coding	0.35046	454.951	0.0435243	0.245255
chr5	141364162	141512975	PCDHGA5	ENSG00000253485.3	+	protein_coding	-0.208302	1370.63	0.0437818	0.245255
chr4	5748084	5893086	CRMP1	ENSG00000072832.15	-	protein_coding	-0.184841	2040.23	0.0436305	0.245255
chr2	68041130	68110948	C1D	ENSG00000197223.12	-	protein_coding	0.229632	774.61	0.0437576	0.245255
chr1	193012250	193060080	UCHL5	ENSG00000116750.14	-	protein_coding	0.166531	2835.76	0.0435988	0.245255
chr7	116953899	117098806	ST7-OT4	ENSG00000214188.9	+	lncRNA	-0.145389	4897.58	0.0437516	0.245255
chr11	73787872	73865133	MRPL48	ENSG00000175581.14	+	protein_coding	-0.217529	1079.21	0.0437519	0.245255
chr9	128191655	128255248	DNM1	ENSG00000106976.22	+	protein_coding	-0.276599	700.157	0.0438212	0.245255
chr9	124353465	124415444	PSMB7	ENSG00000136930.13	-	protein_coding	0.159831	3483.11	0.0438323	0.245255
chr12	123152320	123244014	MPHOSPH9	ENSG00000051825.15	-	protein_coding	-0.172114	2116.13	0.043877	0.245331
chr5	160009113	160065543	TTC1	ENSG00000113312.12	+	protein_coding	-0.2426	1142.47	0.0440279	0.245962
chr5	795605	858973	ZDHHC11	ENSG00000188818.13	-	protein_coding	-0.302546	447.726	0.0440524	0.245962
chr7	38977909	39493095	POU6F2	ENSG00000106536.21	+	protein_coding	-0.133799	5821.74	0.0441453	0.246168
chr4	16160505	16227410	TAPT1	ENSG00000169762.17	-	protein_coding	0.190554	1501.31	0.0441519	0.246168
chr19	40048757	40090925	ENSG00000269749	ENSG00000269749.1	-	lncRNA	0.228539	761.652	0.044296	0.246335
chr14	20343048	20343685	ENSG00000259001	ENSG00000259001.3	-	lncRNA	0.912108	5520.42	0.0443697	0.246335
chr3	138494344	138594538	CEP70	ENSG00000114107.9	-	protein_coding	0.207504	1266.67	0.0442784	0.246335
chr2	264140	278283	ACP1	ENSG00000143727.16	+	protein_coding	0.220742	861.031	0.0443481	0.246335
chr20	58651434	58715410	STX16-NPEPL1	ENSG00000254995.4	+	protein_coding	0.155539	2873.32	0.0442894	0.246335
chr14	20343075	20343407	RPPH1	ENSG00000277209.1	-	ribozyme	0.912108	5520.27	0.0443574	0.246335
chr18	9914016	9960021	VAPA	ENSG00000101558.14	+	protein_coding	0.170452	3331.97	0.0444613	0.246496
chr5	91368631	91383317	ARRDC3	ENSG00000113369.9	-	protein_coding	0.4265	834.883	0.0444606	0.246496
chr11	33256672	33357023	HIPK3	ENSG00000110422.12	+	protein_coding	0.183835	2282.56	0.0446182	0.247191
chr12	113816738	113966325	RBM19	ENSG00000122965.11	-	protein_coding	-0.166484	2221.95	0.0450706	0.249522
chr9	111360685	111484745	ECPAS	ENSG00000136813.15	-	protein_coding	0.150331	5254.52	0.0451266	0.249656
chr8	81656914	81686331	IMPA1	ENSG00000133731.10	-	protein_coding	0.250328	732.111	0.0453271	0.250238
chr16	70687439	70801160	VAC14	ENSG00000103043.15	-	protein_coding	-0.197906	1654.87	0.0453202	0.250238
chr9	111549722	111599893	PTGR1	ENSG00000106853.20	-	protein_coding	-0.252125	697.859	0.0452719	0.250238
chr9	33461353	33473930	NOL6	ENSG00000165271.17	-	protein_coding	-0.268181	570.443	0.0453774	0.25034
chr2	169694488	169776989	KLHL23	ENSG00000213160.10	+	protein_coding	-0.19567	1376.5	0.0454437	0.250529
chr19	43727983	43754962	SMG9	ENSG00000105771.14	-	protein_coding	-0.281546	575.647	0.0455251	0.250803
chr10	50305586	50625163	SGMS1	ENSG00000198964.14	-	protein_coding	0.192074	4039.96	0.0456628	0.250961
chr22	41621163	41664048	XRCC6	ENSG00000196419.13	+	protein_coding	0.181858	2173.52	0.0456811	0.250961
chr18	32124877	32470882	GAREM1	ENSG00000141441.16	-	protein_coding	0.163473	3306.71	0.0456814	0.250961
chr3	132558142	132722459	NPHP3-ACAD11	ENSG00000274810.4	-	protein_coding	0.143307	2847.74	0.0456655	0.250961
chr7	99558406	99576453	ZNF655	ENSG00000197343.11	+	protein_coding	-0.222415	1119.92	0.0457221	0.251009
chr7	43608456	43729717	COA1	ENSG00000106603.20	-	protein_coding	-0.132332	6140.21	0.0458105	0.251144
chr16	30064164	30070457	ALDOA	ENSG00000149925.22	+	protein_coding	0.354281	1284.21	0.0458043	0.251144
chr9	20658309	20995955	FOCAD	ENSG00000188352.13	+	protein_coding	0.15644	6973.66	0.0459383	0.251669
chrX	24693873	24996986	POLA1	ENSG00000101868.13	+	protein_coding	-0.115685	21933.8	0.0460367	0.252033
chr4	760202	781866	PCGF3-AS1	ENSG00000249592.7	-	lncRNA	-0.206433	1098.41	0.0460771	0.252078
chrX	10445310	10833654	MID1	ENSG00000101871.18	-	protein_coding	0.150612	3981.68	0.0462292	0.252636
chr19	11987641	12078106	ENSG00000286098	ENSG00000286098.1	+	protein_coding	-0.207856	1254.92	0.0462754	0.252636
chr3	186810880	186825521	LINC02043	ENSG00000232233.1	-	lncRNA	-0.313443	402.387	0.0462688	0.252636
chr17	74203582	74210655	RPL38	ENSG00000172809.13	+	protein_coding	0.20593	999.69	0.0464376	0.253031
chr3	133784023	133825772	SRPRB	ENSG00000144867.13	+	protein_coding	0.275495	553.249	0.0464442	0.253031
chr20	1368977	1393164	FKBP1A	ENSG00000088832.18	-	protein_coding	0.179686	1716.13	0.0464077	0.253031
chr12	110372900	110403730	ANAPC7	ENSG00000196510.14	-	protein_coding	-0.166309	2399.92	0.0465256	0.253299
chr14	54396849	54420218	CDKN3	ENSG00000100526.21	+	protein_coding	0.245015	749.136	0.0466444	0.25377
chr1	88684222	88836255	PKN2	ENSG00000065243.20	+	protein_coding	0.139797	6845.84	0.0467401	0.25394
chr8	60516936	60623644	RAB2A	ENSG00000104388.15	+	protein_coding	0.158136	4558.37	0.0467157	0.25394
chr7	4973988	5040675	RNF216P1	ENSG00000196204.12	+	lncRNA	-0.194147	1481.81	0.0468159	0.254176
chr7	5620047	5781696	RNF216	ENSG00000011275.19	-	protein_coding	-0.134986	3593.53	0.0469497	0.254726
chr8	76681239	76867281	ZFHX4	ENSG00000091656.19	+	protein_coding	0.150711	4386.73	0.0471323	0.255541
chrX	74582976	74614624	RLIM	ENSG00000131263.13	-	protein_coding	0.140294	4210.1	0.0473004	0.256276
chr1	83865024	83999150	TTLL7	ENSG00000137941.17	-	protein_coding	-0.18978	1648.16	0.0474805	0.256721
chr4	212610	255985	ZNF876P	ENSG00000290382.1	+	lncRNA	-0.281661	500.232	0.0474558	0.256721
chr2	130836914	131047263	ARHGEF4	ENSG00000136002.21	+	protein_coding	-0.232915	793.073	0.0474737	0.256721
chr17	51153559	51162428	NME1	ENSG00000239672.8	+	protein_coding	0.268966	579.057	0.0476015	0.257022
chr2	26034084	26137454	RAB10	ENSG00000084733.11	+	protein_coding	-0.135044	4659.59	0.0475837	0.257022
chr19	42397114	42652367	LIPE-AS1	ENSG00000213904.11	+	lncRNA	-0.247821	665.39	0.047701	0.257383
chrX	72255679	72277248	RPS4X	ENSG00000198034.11	-	protein_coding	0.152039	3199.39	0.0477579	0.257423
chr5	141343829	141512975	PCDHGA3	ENSG00000254245.3	+	protein_coding	-0.181095	1735.53	0.0477739	0.257423
chr4	20251905	20620561	SLIT2	ENSG00000145147.20	+	protein_coding	0.129507	4263.64	0.0478819	0.257828
chr17	46983287	47100323	ENSG00000262879	ENSG00000262879.7	-	lncRNA	-0.229521	1071.29	0.0484258	0.258984
chr1	240767636	241357374	RGS7	ENSG00000182901.18	-	protein_coding	-0.243941	721.265	0.0481548	0.258984
chr2	11482341	11642788	GREB1	ENSG00000196208.14	+	protein_coding	-0.273148	586.003	0.0482961	0.258984
chr1	62436297	62451804	USP1	ENSG00000162607.13	+	protein_coding	0.213482	929.087	0.0483999	0.258984
chr6	35573585	35728583	FKBP5	ENSG00000096060.15	-	protein_coding	-0.170488	1820.83	0.0483695	0.258984
chr5	150708440	150759095	DCTN4	ENSG00000132912.13	-	protein_coding	0.180061	1829.61	0.0483971	0.258984
chr7	139452690	139483673	KLRG2	ENSG00000188883.5	-	protein_coding	-0.203595	1411.12	0.0482847	0.258984
chr8	103298433	103332866	FZD6	ENSG00000164930.12	+	protein_coding	0.201073	1200.59	0.0482967	0.258984
chr8	56067254	56074510	RPS20	ENSG00000008988.11	-	protein_coding	0.209993	1024.91	0.0482211	0.258984
chr3	39052013	39096671	WDR48	ENSG00000114742.14	+	protein_coding	0.243805	668.534	0.0483162	0.258984
chr3	113002444	113019861	NEPRO	ENSG00000163608.15	-	protein_coding	0.194053	1185.98	0.0484941	0.259174
chr8	89924515	90003228	NBN	ENSG00000104320.15	-	protein_coding	0.173222	2132.43	0.0486097	0.259615
chr10	97737121	97760907	ZFYVE27	ENSG00000155256.18	+	protein_coding	-0.234193	797.23	0.0486712	0.259767
chr4	144831908	145098541	ANAPC10	ENSG00000164162.14	-	protein_coding	0.137977	4139.2	0.0487389	0.259952
chr21	34073578	34106260	SLC5A3	ENSG00000198743.7	+	protein_coding	0.1684	2242.58	0.0488017	0.26011
chr3	10249372	10285796	ENSG00000272410	ENSG00000272410.5	+	protein_coding	-0.195285	1334.51	0.0488822	0.260363
chr11	108505435	108593768	EXPH5	ENSG00000110723.12	-	protein_coding	-0.152246	3573.95	0.0489617	0.260454
chr12	91984976	92142914	LINC01619	ENSG00000257242.9	-	lncRNA	0.216647	972.162	0.0489654	0.260454
chr14	50326265	50416461	CDKL1	ENSG00000100490.10	-	protein_coding	-0.206878	943.43	0.049067	0.260642
chr8	122781655	122974510	ZHX2	ENSG00000178764.8	+	protein_coding	-0.195317	1410.98	0.0490346	0.260642
chr7	32868172	32894131	KBTBD2	ENSG00000170852.12	-	protein_coding	0.218565	980.993	0.0491368	0.260836
chr2	63840952	63891562	UGP2	ENSG00000169764.16	+	protein_coding	0.164245	2364.48	0.0494744	0.260945
chr21	14961235	15065936	NRIP1	ENSG00000180530.11	-	protein_coding	0.203126	1772.62	0.0497213	0.260945
chr19	14147743	14206187	ADGRL1	ENSG00000072071.17	-	protein_coding	-0.248074	979.349	0.0495318	0.260945
chr14	104769349	104795751	AKT1	ENSG00000142208.18	-	protein_coding	0.290442	456.472	0.0496574	0.260945
chr3	52708444	52770946	NEK4	ENSG00000114904.13	-	protein_coding	-0.205961	1025.92	0.0497007	0.260945
chr11	69048932	69136316	TPCN2	ENSG00000162341.18	+	protein_coding	-0.293968	424.416	0.0493328	0.260945
chr6	26538366	26546933	HMGN4	ENSG00000182952.5	+	protein_coding	0.235603	926.389	0.0496856	0.260945
chr3	195863364	195911945	TNK2	ENSG00000061938.21	-	protein_coding	-0.219693	863.754	0.0494818	0.260945
chr3	16265160	16350299	OXNAD1	ENSG00000154814.14	+	protein_coding	-0.167585	2997.08	0.049444	0.260945
chr5	40759389	40798374	PRKAA1	ENSG00000132356.12	-	protein_coding	0.172759	1765.83	0.0492767	0.260945
chr10	96518110	96587452	TM9SF3	ENSG00000077147.16	-	protein_coding	0.153805	4218.71	0.0494047	0.260945
chr5	78997564	79236038	DMGDH	ENSG00000132837.15	-	protein_coding	-0.223848	821.983	0.0495262	0.260945
chr2	54972187	55112621	RTN4	ENSG00000115310.19	-	protein_coding	0.156406	6514.76	0.049437	0.260945
chr13	27424619	27435823	GTF3A	ENSG00000122034.17	+	protein_coding	0.220465	799.338	0.0496281	0.260945
chr14	80476983	80959517	CEP128	ENSG00000100629.17	-	protein_coding	0.141463	7960.48	0.0495408	0.260945
chr13	98142562	98455176	FARP1	ENSG00000152767.17	+	protein_coding	-0.150233	2567.51	0.0496564	0.260945
chr7	99558695	99607810	ENSG00000272647	ENSG00000272647.3	+	protein_coding	-0.218036	1169.01	0.0494408	0.260945
chrX	120109051	120245267	RHOXF1	ENSG00000101883.6	-	protein_coding	-0.250108	802.556	0.049772	0.261038
chrX	71239624	71255146	ZMYM3	ENSG00000147130.14	-	protein_coding	0.278528	516.642	0.0499002	0.261361
chr13	36844831	36920887	SMAD9	ENSG00000120693.15	-	protein_coding	-0.207463	1092.19	0.0498893	0.261361
chr21	44849585	44873903	PTTG1IP	ENSG00000183255.12	-	protein_coding	0.299745	471.859	0.0499729	0.261568
chr7	5592816	5606655	FSCN1	ENSG00000075618.18	+	protein_coding	0.313558	570.805	0.0500672	0.261692
chr9	128683424	128696400	SET	ENSG00000119335.18	+	protein_coding	0.338962	2330.36	0.0501087	0.261692
chr2	64453969	64461381	LGALSL	ENSG00000119862.13	+	protein_coding	0.245552	616.791	0.0501297	0.261692
chr17	44319625	44324870	SLC25A39	ENSG00000013306.16	-	protein_coding	0.287567	450.994	0.0500761	0.261692
chr18	3496032	4455307	DLGAP1	ENSG00000170579.19	-	protein_coding	-0.117399	39729.7	0.0501756	0.261758
chr12	88142296	88199887	TMTC3	ENSG00000139324.12	+	protein_coding	0.190292	1322.19	0.0502778	0.262118
chr2	32165841	32224379	SLC30A6	ENSG00000152683.14	+	protein_coding	-0.141455	3079.04	0.050393	0.262544
chr3	109337740	109382930	ENSG00000289358	ENSG00000289358.1	+	lncRNA	-0.250451	681.688	0.0504836	0.262842
chr4	81426393	82044244	RASGEF1B	ENSG00000138670.19	-	protein_coding	-0.193624	1162.84	0.0505571	0.263051
chr7	128455840	128493859	ENSG00000273184	ENSG00000273184.1	+	lncRNA	-0.219726	962.527	0.050614	0.263173
chr6	56457987	56954830	DST	ENSG00000151914.22	-	protein_coding	0.129716	12289.8	0.0506553	0.263213
chr9	137554444	137578925	DPH7	ENSG00000148399.13	-	protein_coding	-0.257915	585.89	0.0507068	0.263307
chr10	74005137	74027915	ENSG00000225761	ENSG00000225761.1	+	lncRNA	-0.205911	1155.33	0.0510736	0.263398
chrX	107123427	107206433	NUP62CL	ENSG00000198088.10	-	protein_coding	0.211616	1464.48	0.0510224	0.263398
chr7	74796150	74890585	ENSG00000289346	ENSG00000289346.1	-	protein_coding	-0.299191	413.496	0.0510913	0.263398
chr9	40992426	41218410	FRG1HP	ENSG00000276291.8	+	transcribed_unprocessed_pseudogene	0.195518	993.509	0.0509345	0.263398
chr6	8073360	8102559	EEF1E1	ENSG00000124802.12	-	protein_coding	0.170723	1529.1	0.0510753	0.263398
chr21	17901263	18267373	CHODL	ENSG00000154645.14	+	protein_coding	-0.189294	4035.47	0.0510374	0.263398
chr4	152320544	152536092	FBXW7	ENSG00000109670.17	-	protein_coding	0.138322	10617	0.0510753	0.263398
chr15	40735884	40755851	RMDN3	ENSG00000137824.16	-	protein_coding	-0.248844	631.719	0.0509047	0.263398
chr5	53560633	53683338	NDUFS4	ENSG00000164258.12	+	protein_coding	0.145167	3171.71	0.0510102	0.263398
chr1	46043661	46176488	P3R3URF-PIK3R3	ENSG00000278139.1	-	protein_coding	-0.198119	1262.09	0.0508929	0.263398
chr9	73151865	73170393	ANXA1	ENSG00000135046.14	+	protein_coding	0.408153	1439.21	0.0510927	0.263398
chr14	92044496	92106621	ATXN3	ENSG00000066427.25	-	protein_coding	0.274543	499.146	0.0512006	0.263782
chr8	54135241	54148514	MRPL15	ENSG00000137547.9	+	protein_coding	0.252614	719.474	0.0513784	0.264525
chr6	158232236	158511828	TULP4	ENSG00000130338.13	+	protein_coding	-0.128986	7595.35	0.0514269	0.264602
chr16	70315442	70346806	DDX19A-DT	ENSG00000261777.6	-	lncRNA	-0.305745	418.044	0.0515245	0.26493
chr3	125225669	125375325	ZNF148	ENSG00000163848.21	-	protein_coding	0.140275	6005.4	0.0516867	0.265591
chr2	181457202	181538940	ITGA4	ENSG00000115232.14	+	protein_coding	0.216703	907.675	0.051829	0.265974
chr11	9573670	9593457	WEE1	ENSG00000166483.12	+	protein_coding	0.159454	2438.17	0.0518005	0.265974
chr10	102918294	103090222	CNNM2	ENSG00000148842.18	+	protein_coding	-0.205982	1170.43	0.0519165	0.26625
chr12	132725503	132761832	ANKLE2	ENSG00000176915.15	-	protein_coding	-0.22344	811.311	0.0520169	0.266417
chr4	24659856	24671568	LINC02473	ENSG00000261121.2	+	lncRNA	0.290079	486.648	0.0520156	0.266417
chr10	124748149	124791887	EEF1AKMT2	ENSG00000203791.15	-	protein_coding	-0.159199	2027.68	0.0520593	0.266461
chr8	78666050	78719765	ZC2HC1A	ENSG00000104427.13	+	protein_coding	0.22445	776.382	0.052165	0.266828
chr6	151452258	151470101	ARMT1	ENSG00000146476.11	+	protein_coding	0.192006	1939.92	0.0523783	0.267745
chr17	51260546	51297936	UTP18	ENSG00000011260.14	+	protein_coding	0.173619	1629.06	0.0525098	0.268069
chr17	68101871	68161227	ENSG00000291214	ENSG00000291214.1	+	lncRNA	-0.210777	936.944	0.0524843	0.268069
chr16	4331549	4355607	PAM16	ENSG00000217930.8	-	protein_coding	-0.242627	773.148	0.0526633	0.268679
chrX	151396515	151409364	VMA21	ENSG00000160131.14	+	protein_coding	0.209163	1046.69	0.052732	0.268854
chr1	227563543	227677443	ZNF678	ENSG00000181450.18	+	protein_coding	0.147478	4176.46	0.0527774	0.268912
chr10	33177492	33336262	NRP1	ENSG00000099250.18	-	protein_coding	0.166765	3513.6	0.0529469	0.269601
chr2	207074137	207173856	KLF7	ENSG00000118263.16	-	protein_coding	0.149205	4472.99	0.0530189	0.269793
chr2	159318979	159616569	BAZ2B	ENSG00000123636.19	-	protein_coding	0.137936	5374.45	0.0530628	0.269841
chr17	66302613	66810743	PRKCA	ENSG00000154229.12	+	protein_coding	-0.172692	2222.02	0.0533131	0.270939
chr5	141338760	141512975	PCDHGA2	ENSG00000081853.15	+	protein_coding	-0.176642	1743.84	0.0533528	0.270966
chr15	36889204	37101299	MEIS2	ENSG00000134138.22	-	protein_coding	0.131092	6556.5	0.0533976	0.271019
chr1	26693236	26782104	ARID1A	ENSG00000117713.21	+	protein_coding	-0.130942	5190.97	0.0537682	0.271188
chr13	78614289	78659155	OBI1	ENSG00000152193.8	-	protein_coding	0.161928	3152.02	0.0537757	0.271188
chr7	10973336	11169623	PHF14	ENSG00000106443.17	+	protein_coding	0.117566	12705.9	0.0535589	0.271188
chr16	8788823	8862534	PMM2	ENSG00000140650.13	+	protein_coding	-0.147972	2593.55	0.0537502	0.271188
chr19	45815410	45863194	SYMPK	ENSG00000125755.19	-	protein_coding	-0.219122	1031.66	0.0536098	0.271188
chr13	39209116	39603528	LHFPL6	ENSG00000183722.9	-	protein_coding	-0.134835	4279.11	0.0536629	0.271188
chr3	123067025	123225227	PDIA5	ENSG00000065485.20	+	protein_coding	-0.150222	3807.55	0.0535764	0.271188
chr9	15464066	15510995	PSIP1	ENSG00000164985.15	-	protein_coding	0.151727	1979.35	0.0536264	0.271188
chr4	183797692	184023526	STOX2	ENSG00000173320.12	+	protein_coding	-0.156779	2168.09	0.0536879	0.271188
chr15	26866911	26949208	GABRA5	ENSG00000186297.12	+	protein_coding	0.169333	1959.06	0.0535726	0.271188
chr19	37613749	37692337	ZFP30	ENSG00000120784.17	-	protein_coding	0.192373	1040.39	0.0539423	0.271854
chr13	40882577	40921774	SUGT1P3	ENSG00000290464.1	-	lncRNA	-0.303985	481.556	0.0539785	0.271862
chr1	1702736	1737688	ENSG00000268575	ENSG00000268575.1	-	lncRNA	-0.310152	407.515	0.0541883	0.272744
chr1	150321479	150353233	PRPF3	ENSG00000117360.13	+	protein_coding	-0.227483	896.599	0.0542901	0.272907
chr14	77457870	77469472	AHSA1	ENSG00000100591.8	+	protein_coding	0.233446	705.18	0.0542572	0.272907
chr11	34105617	34147670	NAT10	ENSG00000135372.10	+	protein_coding	-0.152843	2314	0.0544521	0.273233
chr4	51843000	51916837	DCUN1D4	ENSG00000109184.15	+	protein_coding	0.142579	3578.98	0.054391	0.273233
chr2	27444377	27489805	IFT172	ENSG00000138002.16	-	protein_coding	-0.256214	579.501	0.0544591	0.273233
chr18	80109262	80147523	ADNP2	ENSG00000101544.9	+	protein_coding	0.150332	2533.82	0.0546081	0.273806
chrX	2828822	2882818	GYG2	ENSG00000056998.21	+	protein_coding	-0.284469	421.848	0.0546537	0.27386
chr9	112040783	112175297	SUSD1	ENSG00000106868.17	-	protein_coding	-0.200498	1094.79	0.0547182	0.274009
chr10	29409402	29512266	SVIL-AS1	ENSG00000291093.1	+	lncRNA	-0.183893	1494.92	0.0547979	0.274234
chr10	97426191	97433444	PGAM1	ENSG00000171314.9	+	protein_coding	0.291086	415.355	0.0548657	0.274398
chr3	149964904	150050788	PFN2	ENSG00000070087.15	-	protein_coding	0.224005	792.292	0.054917	0.27448
chr5	141259884	141320784	TAF7	ENSG00000178913.9	-	protein_coding	0.245967	628.853	0.0549809	0.274625
chr15	75355207	75368612	MAN2C1	ENSG00000140400.18	-	protein_coding	-0.271467	534.174	0.0551498	0.275294
chr17	75776434	75785893	H3-3B	ENSG00000132475.10	-	protein_coding	0.432784	583.318	0.0551887	0.275314
chr6	149749444	149811420	PCMT1	ENSG00000120265.21	+	protein_coding	-0.182807	1496.56	0.0554383	0.276383
chr3	47164186	47246601	KIF9-AS1	ENSG00000227398.6	+	lncRNA	-0.244744	665.71	0.0555725	0.276528
chr11	77874418	77994715	INTS4	ENSG00000149262.19	-	protein_coding	-0.19203	1303.6	0.0555654	0.276528
chr15	68206992	68257211	CLN6	ENSG00000128973.13	-	protein_coding	-0.144483	2661.31	0.0555728	0.276528
chr10	18659431	18681639	ARL5B	ENSG00000165997.5	+	protein_coding	0.252896	663.205	0.0556936	0.276779
chr7	44379119	44490658	NUDCD3	ENSG00000015676.18	-	protein_coding	0.126409	4104.42	0.0556924	0.276779
chr6	117907264	118317676	SLC35F1	ENSG00000196376.11	+	protein_coding	-0.155095	2390.35	0.0557296	0.276783
chr5	36192589	36242279	NADK2	ENSG00000152620.13	-	protein_coding	0.18525	1138.05	0.0559906	0.277033
chr12	120293097	120293237	RNU4-1	ENSG00000200795.1	-	snRNA	1.20626	525.174	0.0560263	0.277033
chr14	89412312	89954659	ENSG00000259053	ENSG00000259053.1	-	lncRNA	-0.146525	3696.29	0.0558929	0.277033
chr15	72284727	72375981	ENSG00000260729	ENSG00000260729.1	-	protein_coding	-0.167959	2140.57	0.0559976	0.277033
chr15	44554818	44663688	SPG11	ENSG00000104133.16	-	protein_coding	-0.154815	2079.79	0.0558701	0.277033
chr17	58755854	58985179	PPM1E	ENSG00000175175.6	+	protein_coding	-0.168333	4763.91	0.0559977	0.277033
chr9	78236062	78279690	CEP78	ENSG00000148019.14	+	protein_coding	0.153813	2297.38	0.0559831	0.277033
chr6	113857345	113863475	MARCKS	ENSG00000277443.3	+	protein_coding	0.285795	740.137	0.056066	0.277055
chr1	243488233	243851079	AKT3	ENSG00000117020.19	-	protein_coding	0.115631	5743.31	0.0564271	0.277419
chr4	118591719	118633729	ENSG00000291201	ENSG00000291201.1	+	lncRNA	-0.229537	789.194	0.0564949	0.277419
chr20	3208868	3223870	ITPA	ENSG00000125877.13	+	protein_coding	-0.286639	496.047	0.0565136	0.277419
chr1	161766298	161977574	ATF6	ENSG00000118217.7	+	protein_coding	0.151409	3510.94	0.0565202	0.277419
chr10	131901008	131959834	PPP2R2D	ENSG00000175470.20	+	protein_coding	-0.181242	1633.56	0.0565084	0.277419
chr3	49357176	49412051	ENSG00000290318	ENSG00000290318.1	-	protein_coding	0.162913	2383.61	0.0562699	0.277419
chr12	71839707	71927248	TBC1D15	ENSG00000121749.16	+	protein_coding	0.178807	2300.12	0.056489	0.277419
chr21	29194071	29630751	BACH1	ENSG00000156273.16	+	protein_coding	-0.128712	3869.68	0.0565275	0.277419
chr5	180233143	180292099	MAPK9	ENSG00000050748.18	-	protein_coding	-0.191267	1456.26	0.0563902	0.277419
chr4	42408373	42657121	ATP8A1	ENSG00000124406.17	-	protein_coding	0.139789	4807.4	0.056523	0.277419
chr3	139353946	139389736	COPB2	ENSG00000184432.11	-	protein_coding	0.15938	1694.28	0.0562448	0.277419
chr1	201829149	201884291	IPO9	ENSG00000198700.10	+	protein_coding	-0.137316	2934.74	0.0566282	0.27774
chr16	70375977	70439237	ST3GAL2	ENSG00000157350.13	-	protein_coding	-0.250795	700.272	0.0568631	0.278122
chr2	157736251	157876330	ACVR1	ENSG00000115170.16	-	protein_coding	0.169346	1773.05	0.056852	0.278122
chr8	60678740	60868028	CHD7	ENSG00000171316.14	+	protein_coding	0.151043	10090.9	0.0567665	0.278122
chr3	52545352	52685917	PBRM1	ENSG00000163939.19	-	protein_coding	-0.137556	2848.32	0.056883	0.278122
chr1	111448864	111462773	ATP5PB	ENSG00000116459.11	+	protein_coding	0.200943	938.477	0.0567887	0.278122
chr5	141355021	141512975	PCDHGA4	ENSG00000262576.3	+	protein_coding	-0.179208	1595.39	0.056942	0.278238
chr6	35342558	35428191	PPARD	ENSG00000112033.14	+	protein_coding	-0.21762	795.381	0.057036	0.278524
chr21	42974510	43033931	PKNOX1	ENSG00000160199.15	+	protein_coding	-0.19985	968.895	0.057147	0.27872
chr19	9560329	9584504	ZNF121	ENSG00000197961.12	-	protein_coding	0.143118	2951.48	0.0571204	0.27872
chr7	74843754	74890610	ENSG00000290833	ENSG00000290833.1	-	lncRNA	-0.292918	398.764	0.0572199	0.27873
chr9	37915898	38069227	SHB	ENSG00000107338.10	-	protein_coding	-0.155664	3698.8	0.057205	0.27873
chrX	77899440	77907376	COX7B	ENSG00000131174.7	+	protein_coding	0.212943	818.413	0.057275	0.278826
chr14	52430596	52552522	TXNDC16	ENSG00000087301.9	-	protein_coding	0.187636	1527.52	0.0573468	0.27883
chr17	45506741	45584705	ENSG00000291175	ENSG00000291175.1	-	lncRNA	-0.176114	1504.09	0.0573314	0.27883
chr14	99169287	99272197	BCL11B	ENSG00000127152.18	-	protein_coding	0.217359	1051.44	0.0574575	0.279196
chr15	56918623	57299281	TCF12	ENSG00000140262.18	+	protein_coding	0.133933	13411.2	0.0575865	0.27965
chr6	30234039	30326134	HCG17	ENSG00000270604.5	-	lncRNA	-0.163668	3260.2	0.0578114	0.280569
chr9	109015135	109119947	TMEM245	ENSG00000106771.13	-	protein_coding	0.131393	6133.92	0.0578522	0.280589
chr4	109433772	109540896	SEC24B	ENSG00000138802.11	+	protein_coding	0.143615	4413.25	0.0578869	0.280589
chr10	96043394	96060870	CCNJ	ENSG00000107443.16	+	protein_coding	0.224937	689.226	0.0580586	0.281075
chr19	23075210	23147221	ZNF730	ENSG00000183850.14	+	protein_coding	-0.176267	1495.56	0.0580457	0.281075
chr19	5993164	6199572	RFX2	ENSG00000087903.13	-	protein_coding	-0.247969	652.158	0.0583018	0.282079
chr4	186587794	186726722	FAT1	ENSG00000083857.15	-	protein_coding	0.131954	4181.71	0.0583449	0.282114
chr15	64460578	64686068	ZNF609	ENSG00000180357.10	+	protein_coding	-0.126952	5846.32	0.0583916	0.282166
chr20	64255695	64304820	PCMTD2	ENSG00000203880.13	+	protein_coding	0.277139	460.127	0.0584573	0.282311
chr14	45084107	45116282	PRPF39	ENSG00000185246.18	+	protein_coding	0.175857	1633.24	0.0588828	0.284191
chr11	9460319	9528524	ZNF143	ENSG00000166478.10	+	protein_coding	-0.244131	684.169	0.0590169	0.284489
chr4	37826660	37862937	PGM2	ENSG00000169299.14	+	protein_coding	0.179306	1474.9	0.0589924	0.284489
chr1	204396492	204411887	PPP1R15B	ENSG00000158615.10	-	protein_coding	0.205391	1042.2	0.0591982	0.285026
chr10	274201	689668	DIP2C	ENSG00000151240.18	-	protein_coding	-0.167086	3170.23	0.0592008	0.285026
chr22	30576625	30607083	PES1	ENSG00000100029.18	-	protein_coding	0.233681	669.755	0.0592526	0.285101
chr2	179101678	179264832	SESTD1	ENSG00000187231.14	-	protein_coding	0.155314	4692.21	0.0593243	0.285132
chrX	47445178	47483222	ZNF41	ENSG00000147124.13	-	protein_coding	-0.259652	696.197	0.0593315	0.285132
chr3	197791226	197888436	LRCH3	ENSG00000186001.14	+	protein_coding	-0.154653	2071.12	0.0593707	0.285146
chr8	17224966	17246878	CNOT7	ENSG00000198791.12	-	protein_coding	0.205297	1152.92	0.0595549	0.285856
chr14	67294371	67360265	ATP6V1D	ENSG00000100554.12	-	protein_coding	0.224626	652.571	0.0596333	0.285884
chr3	154272546	154324487	DHX36	ENSG00000174953.14	-	protein_coding	0.143218	3629.14	0.0596119	0.285884
chr7	92112159	92179511	ENSG00000285772	ENSG00000285772.1	-	protein_coding	0.183003	1355.17	0.0599456	0.286222
chr16	69976297	70065948	PDXDC2P-NPIPB14P	ENSG00000196696.14	-	lncRNA	-0.25704	647.276	0.0600199	0.286222
chr5	141359994	141512975	PCDHGB2	ENSG00000253910.3	+	protein_coding	-0.190663	1472.59	0.0599491	0.286222
chr11	18322295	18367045	GTF2H1	ENSG00000110768.12	+	protein_coding	-0.192736	1150.7	0.0599739	0.286222
chr15	65726054	65891989	RAB11A	ENSG00000103769.10	+	protein_coding	0.179906	1429.58	0.0600312	0.286222
chr8	120535745	120813273	SNTB1	ENSG00000172164.15	-	protein_coding	0.151729	3383.1	0.0597773	0.286222
chr10	93893973	93956062	SLC35G1	ENSG00000176273.15	+	protein_coding	-0.287624	503.111	0.0599839	0.286222
chr13	113455819	113490951	DCUN1D2	ENSG00000150401.15	-	protein_coding	-0.202551	1193.99	0.0600066	0.286222
chr2	200889327	200903938	NIF3L1	ENSG00000196290.17	+	protein_coding	0.249298	569.591	0.0599172	0.286222
chr1	159918107	159925507	TAGLN2	ENSG00000158710.15	-	protein_coding	0.249768	553.344	0.0600712	0.286239
chr7	4983718	5073221	RBAK-RBAKDN	ENSG00000272968.5	+	protein_coding	-0.172615	1859.51	0.0602121	0.286416
chr3	139560180	139678017	NMNAT3	ENSG00000163864.18	-	protein_coding	-0.249615	635.144	0.0602066	0.286416
chr15	75527150	75601205	ENSG00000260269	ENSG00000260269.5	-	lncRNA	-0.154178	2610.04	0.0602177	0.286416
chr4	128269237	128288829	PGRMC2	ENSG00000164040.18	-	protein_coding	0.22183	694.984	0.0603376	0.286706
chr19	46601074	46610782	CALM3	ENSG00000160014.17	+	protein_coding	0.355869	1105.81	0.0603603	0.286706
chr7	135926760	135977359	MTPN	ENSG00000105887.11	-	protein_coding	0.162921	2396.87	0.0603879	0.286706
chr5	173607145	173616659	BOD1	ENSG00000145919.11	-	protein_coding	0.271215	548.168	0.0604724	0.286934
chr5	69369293	69414801	RAD17	ENSG00000152942.19	+	protein_coding	-0.232861	779.49	0.060547	0.286942
chr2	241356285	241494841	FARP2	ENSG00000006607.14	+	protein_coding	-0.154699	1885.01	0.0605258	0.286942
chr4	139411927	139454034	RAB33B-AS1	ENSG00000273247.7	-	lncRNA	-0.273156	477.464	0.0606042	0.28704
chr15	70853239	71053658	LRRC49	ENSG00000137821.12	+	protein_coding	0.165105	1539.73	0.0606657	0.287158
chr17	7306999	7312463	EIF5A	ENSG00000132507.18	+	protein_coding	0.340948	1730.47	0.0607133	0.287211
chr10	99875577	100009947	DNMBP	ENSG00000107554.17	-	protein_coding	-0.157617	2045	0.0608637	0.287705
chr1	224385146	224437033	WDR26	ENSG00000162923.18	-	protein_coding	-0.159163	1938.43	0.0608909	0.287705
chr1	95117355	95197607	TLCD4	ENSG00000152078.10	+	protein_coding	0.231238	714.619	0.060949	0.287807
chr17	15627960	15684311	TRIM16	ENSG00000221926.13	-	protein_coding	-0.200378	988.013	0.0611911	0.288776
chr20	20017310	20033655	NAA20	ENSG00000173418.12	+	protein_coding	0.250382	588.873	0.0612819	0.289032
chr16	81444808	81711762	CMIP	ENSG00000153815.18	+	protein_coding	-0.130438	4866.93	0.0615138	0.289815
chr2	108533671	108687246	LIMS1	ENSG00000169756.17	+	protein_coding	-0.130739	4027.84	0.0615452	0.289815
chr13	75620434	75859870	LMO7	ENSG00000136153.20	+	protein_coding	0.14608	2752.2	0.0615586	0.289815
chr12	104064531	104106524	HCFC2	ENSG00000111727.12	+	protein_coding	-0.263935	631.53	0.0617801	0.290684
chr1	96721665	96823738	PTBP2	ENSG00000117569.20	+	protein_coding	0.120041	9687.23	0.0619534	0.291325
chr10	68901286	68946847	DDX50	ENSG00000107625.14	+	protein_coding	-0.185447	1185.67	0.0619917	0.291331
chr4	145481194	145559176	SMAD1	ENSG00000170365.10	+	protein_coding	0.19064	2838.2	0.0620612	0.291484
chr5	141330514	141512975	PCDHGA1	ENSG00000204956.6	+	protein_coding	-0.170567	1771.1	0.0621381	0.291671
chr3	20160593	20186206	SGO1	ENSG00000129810.15	-	protein_coding	0.202673	1437.54	0.062188	0.291731
chr6	26124145	26139116	H2AC6	ENSG00000180573.10	+	protein_coding	0.26566	614.088	0.0623258	0.292203
chr8	42152946	42171673	AP3M2	ENSG00000070718.13	+	protein_coding	-0.252848	675.141	0.0624355	0.292543
chr1	241497511	241519799	FH	ENSG00000091483.8	-	protein_coding	0.230596	1156.85	0.0624744	0.292551
chr2	135531455	135725270	R3HDM1	ENSG00000048991.18	+	protein_coding	-0.124317	5422.27	0.0625324	0.292649
chr17	60600193	60666280	PPM1D	ENSG00000170836.13	+	protein_coding	0.178968	1250.18	0.0627521	0.29344
chr14	73237497	73274640	PAPLN	ENSG00000100767.17	+	protein_coding	-0.28065	455.843	0.0627761	0.29344
chr3	132417502	132539032	DNAJC13	ENSG00000138246.17	+	protein_coding	0.152835	3754.33	0.0628793	0.293748
chr7	35800932	35907110	SEPTIN7	ENSG00000122545.22	+	protein_coding	0.145483	6168.04	0.0630078	0.294174
chr8	140520156	140635633	AGO2	ENSG00000123908.12	-	protein_coding	-0.127322	4640.12	0.0630988	0.294249
chr16	74999024	75110994	ZNRF1	ENSG00000186187.12	+	protein_coding	-0.17754	1362.74	0.0630804	0.294249
chr7	130070534	130135705	KLHDC10	ENSG00000128607.14	+	protein_coding	-0.179688	1257.39	0.0632233	0.294564
chr22	37876148	37895563	ENSG00000279738	ENSG00000279738.1	+	lncRNA	0.245675	582.522	0.0632412	0.294564
chr4	39452587	39458931	RPL9	ENSG00000163682.17	-	protein_coding	0.165307	2168.31	0.0633182	0.294748
chr10	5890203	5937594	FBH1	ENSG00000134452.20	+	protein_coding	-0.203117	1121.52	0.0636372	0.295534
chr14	66212810	66509394	ENSG00000258561	ENSG00000258561.2	-	lncRNA	-0.252854	851.613	0.0635579	0.295534
chr11	66616626	66646469	RBM14-RBM4	ENSG00000248643.5	+	protein_coding	0.12875	3656.48	0.0636037	0.295534
chr15	38454127	38487710	FAM98B	ENSG00000171262.11	+	protein_coding	0.223057	1295.83	0.0636047	0.295534
chr3	44491880	44510636	ZNF852	ENSG00000178917.18	-	protein_coding	-0.283853	461.056	0.0637195	0.295567
chr6	75252924	75284948	TMEM30A	ENSG00000112697.17	-	protein_coding	0.190684	1158.04	0.0637155	0.295567
chr18	45983536	46072272	PSTPIP2	ENSG00000152229.18	-	protein_coding	-0.19011	1074.17	0.0637862	0.295702
chr11	57712582	57818431	ENSG00000288534	ENSG00000288534.1	+	protein_coding	-0.117373	4865.01	0.063826	0.295712
chr19	37907208	38208369	SIPA1L3	ENSG00000105738.11	+	protein_coding	-0.164212	2231.73	0.0640056	0.29637
chrX	17375200	17735994	NHS	ENSG00000188158.17	+	protein_coding	-0.156703	2770.47	0.0640579	0.296437
chr17	80134369	80147151	EIF4A3	ENSG00000141543.12	-	protein_coding	0.30057	467.49	0.0641478	0.296505
chr2	190189735	190344193	HIBCH	ENSG00000198130.16	-	protein_coding	-0.141664	2713.96	0.0641412	0.296505
chr12	76036585	76084735	NAP1L1	ENSG00000187109.15	-	protein_coding	0.122516	7419.19	0.0642008	0.296575
chr19	11987617	12046275	ZNF433-AS1	ENSG00000219665.8	+	lncRNA	-0.202045	1089.74	0.0642392	0.296578
chr2	36531805	36646087	FEZ2	ENSG00000171055.15	-	protein_coding	0.146003	2885.83	0.0644205	0.296969
chr6	52995621	52995948	RN7SK	ENSG00000283293.1	+	snRNA	0.723949	8757.36	0.0645881	0.296969
chr19	10106223	10114780	PPAN-P2RY11	ENSG00000243207.6	+	protein_coding	0.257507	638.764	0.0645154	0.296969
chr5	55307989	55425579	MTREX	ENSG00000039123.16	+	protein_coding	0.138816	6748.25	0.0644756	0.296969
chr6	52995620	52995950	7SK	ENSG00000202198.1	+	misc_RNA	0.723949	8757.36	0.0645881	0.296969
chr16	425649	523011	RAB11FIP3	ENSG00000090565.17	+	protein_coding	-0.220922	781.806	0.0645218	0.296969
chr4	103105349	103198445	CENPE	ENSG00000138778.14	-	protein_coding	0.118205	6287.9	0.0644366	0.296969
chr7	138460259	138589996	TRIM24	ENSG00000122779.18	+	protein_coding	0.148353	15153.5	0.0648589	0.29804
chr12	109097597	109126725	UNG	ENSG00000076248.12	+	protein_coding	0.239416	535.746	0.0652952	0.299509
chr22	50343304	50445090	PPP6R2	ENSG00000100239.16	+	protein_coding	-0.191864	1298.77	0.0652674	0.299509
chr9	106863166	107013634	ZNF462	ENSG00000148143.13	+	protein_coding	0.120786	9790.71	0.0653308	0.299509
chr6	27133043	27133535	H2AC11	ENSG00000196787.4	+	protein_coding	0.748151	469.788	0.0652434	0.299509
chr12	118149801	118372907	TAOK3	ENSG00000135090.14	-	protein_coding	-0.158082	2009.02	0.0654107	0.299701
chr6	73241314	73310365	KHDC1	ENSG00000135314.14	-	protein_coding	-0.254391	630.668	0.0654704	0.2998
chr6	31740020	31764851	MSH5-SAPCD1	ENSG00000255152.8	+	protein_coding	-0.236826	1039.02	0.0657405	0.300003
chr10	119167720	119178812	PRDX3	ENSG00000165672.7	-	protein_coding	0.248835	634.616	0.0658167	0.300003
chr4	144210701	145098174	ENSG00000285713	ENSG00000285713.1	-	protein_coding	0.124282	4458.68	0.0657347	0.300003
chr8	112222928	113436939	CSMD3	ENSG00000164796.18	-	protein_coding	0.219505	1106.05	0.0656339	0.300003
chr7	23105758	23177914	KLHL7	ENSG00000122550.18	+	protein_coding	-0.254323	529.543	0.0655834	0.300003
chr2	237085882	237100474	COPS8	ENSG00000198612.11	+	protein_coding	0.258655	556.285	0.0658199	0.300003
chr3	178526505	178937352	KCNMB2-AS1	ENSG00000237978.6	-	lncRNA	-0.160643	2787.06	0.0655944	0.300003
chr9	86264546	86283102	ISCA1	ENSG00000135070.15	-	protein_coding	0.265406	516.832	0.0657823	0.300003
chr1	182839347	182887982	DHX9	ENSG00000135829.17	+	protein_coding	0.126205	7569.54	0.0659793	0.300555
chr2	44361947	44772592	CAMKMT	ENSG00000143919.16	+	protein_coding	-0.116867	6358.62	0.0660885	0.300878
chr3	19947097	19985175	RAB5A	ENSG00000144566.11	+	protein_coding	0.182015	1196.81	0.0661373	0.300926
chr6	34889255	35091406	ANKS1A	ENSG00000064999.16	+	protein_coding	-0.142043	2816.13	0.0662879	0.30109
chr17	68259182	68422731	ARSG	ENSG00000141337.13	+	protein_coding	-0.165227	1659.31	0.0662233	0.30109
chr12	19404045	19720801	AEBP2	ENSG00000139154.16	+	protein_coding	0.12903	7690.51	0.0662572	0.30109
chr1	201982372	202006147	RNPEP	ENSG00000176393.11	+	protein_coding	-0.27303	481.833	0.0664608	0.301701
chr11	123358428	123627774	GRAMD1B	ENSG00000023171.20	+	protein_coding	-0.161954	2639.15	0.0665469	0.301917
chr21	33503931	33543491	GART	ENSG00000159131.17	-	protein_coding	0.171515	1688.2	0.0668046	0.302737
chr17	15502264	15563595	TVP23C	ENSG00000175106.17	-	protein_coding	-0.182403	1368.91	0.0667963	0.302737
chr11	107502727	107565742	ALKBH8	ENSG00000137760.15	-	protein_coding	0.208368	1243.13	0.0668783	0.302897
chr7	97117698	97181763	SDHAF3	ENSG00000196636.8	+	protein_coding	0.190347	2086.9	0.0670273	0.3032
chr17	19188016	19188714	SNORD3A	ENSG00000263934.5	+	snoRNA	0.922617	1256.98	0.0670752	0.3032
chr6	89642498	89819794	MDN1	ENSG00000112159.13	-	protein_coding	-0.113728	8061.77	0.0670574	0.3032
chr9	35657754	35658017	RMRP	ENSG00000277027.1	-	ribozyme	0.752012	6833.54	0.0670994	0.3032
chr1	110338506	110346681	RBM15	ENSG00000162775.17	+	protein_coding	0.181698	1504.1	0.0675821	0.304666
chrX	47145221	47186813	RBM10	ENSG00000182872.16	+	protein_coding	-0.189384	1275.65	0.0675748	0.304666
chr9	126914774	127223166	RALGPS1	ENSG00000136828.19	+	protein_coding	-0.20036	1177.71	0.0675896	0.304666
chr19	8321158	8323340	RPS28	ENSG00000233927.5	+	protein_coding	0.290227	411.697	0.0676174	0.304666
chr7	69598296	70793506	AUTS2	ENSG00000158321.19	+	protein_coding	-0.108405	26328.6	0.0675277	0.304666
chr3	184174689	184184214	AP2M1	ENSG00000161203.14	+	protein_coding	0.249663	517.653	0.067668	0.304719
chr12	116738178	116853631	RNFT2	ENSG00000135119.15	+	protein_coding	-0.135466	2914.86	0.0677196	0.304777
chr9	69709522	69760011	PTAR1	ENSG00000188647.13	-	protein_coding	0.126913	4748.46	0.0678145	0.30503
chr7	92604921	92836573	CDK6	ENSG00000105810.10	-	protein_coding	0.107435	10384.1	0.0678853	0.305063
chr17	17843511	17972422	TOM1L2	ENSG00000175662.18	-	protein_coding	-0.227666	634.886	0.0678995	0.305063
chr2	189441446	189475552	WDR75	ENSG00000115368.10	+	protein_coding	0.151701	2435.12	0.0680877	0.305734
chr2	15591178	15634346	DDX1	ENSG00000079785.16	+	protein_coding	0.12852	3277.3	0.0683871	0.305794
chr4	121667946	121696995	ANXA5	ENSG00000164111.15	-	protein_coding	0.194644	1272.89	0.0682206	0.305794
chr14	67819779	68730218	RAD51B	ENSG00000182185.19	+	protein_coding	-0.13249	8220.45	0.0683292	0.305794
chr11	77514936	77637794	CLNS1A	ENSG00000074201.9	-	protein_coding	-0.162785	2243.98	0.068215	0.305794
chr17	12020829	12143830	MAP2K4	ENSG00000065559.15	+	protein_coding	0.137824	4159.32	0.0682765	0.305794
chr2	235494043	236131793	AGAP1	ENSG00000157985.20	+	protein_coding	-0.115997	13070.4	0.068412	0.305794
chr10	7788147	7807815	ATP5F1C	ENSG00000165629.20	+	protein_coding	0.19386	1285.05	0.0683365	0.305794
chr1	243124428	243255348	CEP170	ENSG00000143702.16	-	protein_coding	0.141576	4663.43	0.0681872	0.305794
chr12	120291763	120291903	RNU4-2	ENSG00000202538.1	-	snRNA	1.1354	534.267	0.0685761	0.306115
chr3	197668867	197749727	RUBCN	ENSG00000145016.17	-	protein_coding	-0.204385	877.532	0.0686005	0.306115
chr12	6867119	6870948	TPI1	ENSG00000111669.15	+	protein_coding	0.381125	1140.25	0.0685437	0.306115
chr12	69585426	69601570	CCT2	ENSG00000166226.13	+	protein_coding	0.178952	1739.64	0.0686402	0.306118
chr4	39287456	39366375	RFC1	ENSG00000035928.17	-	protein_coding	0.131388	3385.63	0.0686905	0.306169
chr1	67832293	68202987	GNG12-AS1	ENSG00000232284.9	+	lncRNA	-0.24604	669.919	0.0689636	0.307212
chr5	92168	189972	PLEKHG4B	ENSG00000153404.15	+	protein_coding	-0.160443	2550.12	0.0690239	0.307234
chr13	77697687	77764242	SLAIN1	ENSG00000139737.23	+	protein_coding	0.225267	1188.77	0.0690466	0.307234
chr1	29192657	29230942	MECR	ENSG00000116353.16	-	protein_coding	-0.198185	1071.54	0.0691307	0.307261
chr17	49404049	49414905	PHB1	ENSG00000167085.14	-	protein_coding	0.240619	541.627	0.0691093	0.307261
chr10	68477998	68527523	SLC25A16	ENSG00000122912.15	-	protein_coding	-0.166056	4115.75	0.0693535	0.308077
chr1	35176378	35193446	SFPQ	ENSG00000116560.12	-	protein_coding	0.116455	4967.44	0.0694743	0.30827
chr19	19145567	19192131	MEF2B	ENSG00000213999.17	-	protein_coding	-0.299922	404.968	0.0695538	0.30827
chr19	19145569	19192158	BORCS8-MEF2B	ENSG00000064489.23	-	protein_coding	-0.299922	404.968	0.0695538	0.30827
chr21	46188141	46228824	LSS	ENSG00000160285.15	-	protein_coding	-0.190779	1525.29	0.0695458	0.30827
chr22	40857077	40932815	XPNPEP3	ENSG00000196236.13	+	protein_coding	-0.209038	1079.02	0.0696075	0.308335
chr1	117367449	117528872	MAN1A2	ENSG00000198162.12	+	protein_coding	0.138458	3066.19	0.0696572	0.308381
chr5	141136683	141245380	ENSG00000280029	ENSG00000280029.4	-	lncRNA	-0.225143	834.28	0.070001	0.309207
chr6	34757505	34773857	SNRPC	ENSG00000124562.10	+	protein_coding	0.211081	678.232	0.0699989	0.309207
chr1	62454298	62688386	DOCK7	ENSG00000116641.18	-	protein_coding	0.154622	3467.13	0.0699802	0.309207
chr18	9546791	9615240	PPP4R1	ENSG00000154845.16	-	protein_coding	0.150931	2676.97	0.0699185	0.309207
chr15	66702236	66782849	SMAD6	ENSG00000137834.15	+	protein_coding	-0.206031	1152.96	0.0701041	0.309489
chr6	138422043	138692571	NHSL1	ENSG00000135540.12	-	protein_coding	-0.107798	7378.17	0.0702321	0.30988
chr15	50552473	50686797	TRPM7	ENSG00000092439.16	-	protein_coding	-0.134374	4079.09	0.0704299	0.310578
chr7	108470417	108569666	PNPLA8	ENSG00000135241.17	-	protein_coding	0.193097	1045.18	0.0705174	0.31079
chr5	83052846	83077863	TMEM167A	ENSG00000174695.10	-	protein_coding	0.169597	1810.63	0.0705984	0.310973
chr2	182909115	183038858	NCKAP1	ENSG00000061676.16	-	protein_coding	0.135202	5766.17	0.070678	0.311149
chr5	134286350	134371047	CDKL3	ENSG00000006837.12	-	protein_coding	-0.280104	423.937	0.0707414	0.311254
chr4	140524168	140553770	ELMOD2	ENSG00000179387.10	+	protein_coding	0.21471	784.643	0.0708451	0.311536
chr6	20534457	21232404	CDKAL1	ENSG00000145996.11	+	protein_coding	0.126651	15739.3	0.0709362	0.311662
chr5	155870344	156767788	SGCD	ENSG00000170624.14	+	protein_coding	0.148576	2393.58	0.070953	0.311662
chr7	137874979	138002086	CREB3L2	ENSG00000182158.16	-	protein_coding	-0.130885	4871.47	0.0710104	0.311741
chr12	12116025	12267044	LRP6	ENSG00000070018.9	-	protein_coding	0.138605	16645.6	0.0716618	0.311774
chr6	53267398	53349179	ELOVL5	ENSG00000012660.14	-	protein_coding	-0.121846	6242.86	0.0715849	0.311774
chr15	88459501	88546585	ENSG00000173867	ENSG00000173867.10	-	protein_coding	0.149214	2535.66	0.0716216	0.311774
chr13	29764371	29850617	UBL3	ENSG00000122042.10	-	protein_coding	0.174993	1768.76	0.071069	0.311774
chr12	2812622	2859791	ITFG2	ENSG00000111203.13	+	protein_coding	-0.182874	1435.74	0.0712663	0.311774
chr12	108645109	108731526	CORO1C	ENSG00000110880.11	-	protein_coding	0.143942	2444.14	0.0713763	0.311774
chr2	177392746	177567024	AGPS	ENSG00000018510.18	+	protein_coding	0.131261	6499.33	0.0714394	0.311774
chr17	60443158	60526242	APPBP2	ENSG00000062725.10	-	protein_coding	-0.178462	1164.85	0.0714308	0.311774
chr19	21496682	21556270	ZNF429	ENSG00000197013.11	+	protein_coding	-0.210923	807.163	0.0716149	0.311774
chr10	93496612	93529092	CEP55	ENSG00000138180.16	+	protein_coding	0.1809	1031.34	0.0715165	0.311774
chr8	11795573	11839395	FDFT1	ENSG00000079459.14	+	protein_coding	0.15037	4759.22	0.0713791	0.311774
chr7	2354086	2380745	EIF3B	ENSG00000106263.19	+	protein_coding	0.174238	2036.5	0.0716917	0.311774
chr5	94618669	94739436	SLF1	ENSG00000133302.13	+	protein_coding	0.140062	2953.26	0.0716172	0.311774
chr4	122826682	122898236	FGF2	ENSG00000138685.18	+	protein_coding	0.187248	1784.55	0.0711847	0.311774
chr2	86720291	86778041	RMND5A	ENSG00000153561.13	+	protein_coding	0.169028	1892.56	0.0715746	0.311774
chr6	158282841	158428379	ENSG00000274023	ENSG00000274023.1	+	lncRNA	-0.127206	4089.81	0.0712382	0.311774
chr7	158730995	158830253	ESYT2	ENSG00000117868.18	-	protein_coding	-0.159654	1689.1	0.0711857	0.311774
chr1	230642481	230693982	COG2	ENSG00000135775.14	+	protein_coding	0.198623	1143.55	0.0719111	0.31221
chr21	42843094	42879568	WDR4	ENSG00000160193.12	-	protein_coding	-0.169277	1891.25	0.071894	0.31221
chr15	100919327	101078257	LRRK1	ENSG00000154237.13	+	protein_coding	-0.146016	2747.32	0.0718897	0.31221
chr5	141370242	141512975	PCDHGB3	ENSG00000262209.3	+	protein_coding	-0.193869	1263.94	0.0720375	0.312414
chr7	64519878	64563075	ZNF680	ENSG00000173041.12	-	protein_coding	0.155617	3334.35	0.0720225	0.312414
chr18	2655726	2805017	SMCHD1	ENSG00000101596.17	+	protein_coding	0.121875	7354.09	0.0721125	0.312518
chr1	206571292	206612465	EIF2D	ENSG00000143486.16	-	protein_coding	-0.223745	640.172	0.0721409	0.312518
chr6	26031589	26032099	H3C2	ENSG00000286522.2	-	protein_coding	0.79299	795.323	0.072326	0.312803
chr4	25377263	25418498	ANAPC4	ENSG00000053900.11	+	protein_coding	-0.181651	1047.6	0.0722586	0.312803
chr14	102080742	102139699	HSP90AA1	ENSG00000080824.19	-	protein_coding	0.331198	5832.3	0.0723026	0.312803
chr2	86199355	86213790	MRPL35	ENSG00000132313.15	+	protein_coding	0.260306	459.464	0.07242	0.313037
chr6	18223860	18264548	DEK	ENSG00000124795.17	-	protein_coding	0.124603	4451.34	0.0724694	0.313079
chr10	119140767	119165714	SFXN4	ENSG00000183605.17	-	protein_coding	-0.236511	655.614	0.0725617	0.313193
chr3	101779177	101843743	NXPE3	ENSG00000144815.18	+	protein_coding	0.18301	1079.81	0.0726948	0.313193
chr19	57849859	57865117	ZNF587	ENSG00000198466.12	+	protein_coding	-0.195441	907.052	0.0726699	0.313193
chr14	57200507	57268905	EXOC5	ENSG00000070367.16	-	protein_coding	0.162922	2050.59	0.0725861	0.313193
chr4	67612652	67701155	UBA6	ENSG00000033178.13	-	protein_coding	0.159753	2523.31	0.072619	0.313193
chr8	65602458	65634217	ARMC1	ENSG00000104442.10	-	protein_coding	-0.210274	882.162	0.0727498	0.313258
chr1	150067279	150145329	VPS45	ENSG00000136631.16	+	protein_coding	-0.181719	1449.33	0.0727969	0.313289
chr18	26226445	26391685	TAF4B	ENSG00000141384.13	+	protein_coding	0.132544	5370.71	0.0728706	0.313435
chr17	15229773	15272292	PMP22	ENSG00000109099.16	-	protein_coding	0.224927	633.038	0.0730272	0.313717
chr6	170535120	170553307	PSMB1	ENSG00000008018.9	-	protein_coding	0.182623	1548.44	0.0730441	0.313717
chr19	55654146	55674716	U2AF2	ENSG00000063244.14	+	protein_coding	0.198337	1060.6	0.0730558	0.313717
chr11	43358920	43494933	TTC17	ENSG00000052841.16	+	protein_coding	-0.130715	4609.41	0.0731086	0.313736
chr19	44846175	44889223	NECTIN2	ENSG00000130202.10	+	protein_coding	-0.217036	792.773	0.07314	0.313736
chr19	11925075	11979290	ENSG00000267179	ENSG00000267179.1	+	protein_coding	-0.18213	1381.01	0.0732872	0.314025
chr6	10980759	11044305	ELOVL2	ENSG00000197977.4	-	protein_coding	-0.188737	955.679	0.0732633	0.314025
chr15	31475398	31870789	OTUD7A	ENSG00000169918.10	-	protein_coding	-0.188039	1026.03	0.0735036	0.31461
chr6	87590067	87667453	ORC3	ENSG00000135336.16	+	protein_coding	-0.152562	1632.91	0.0734951	0.31461
chr1	91500851	91525764	CDC7	ENSG00000097046.13	+	protein_coding	-0.173223	1365.46	0.0736256	0.314961
chr16	58157907	58198106	CSNK2A2	ENSG00000070770.10	-	protein_coding	0.143309	2152.96	0.0737203	0.314984
chrX	70133447	70166324	IGBP1	ENSG00000089289.16	+	protein_coding	-0.186121	999.794	0.0736814	0.314984
chr14	90524564	90816479	TTC7B	ENSG00000165914.15	-	protein_coding	-0.134695	2786.65	0.0737511	0.314984
chr1	179099330	179229684	ABL2	ENSG00000143322.22	-	protein_coding	-0.137948	3597.08	0.074057	0.316119
chr1	25616791	25786206	MAN1C1	ENSG00000117643.15	+	protein_coding	-0.274216	421.196	0.0741146	0.316193
chr12	29337352	29381189	ERGIC2	ENSG00000087502.19	-	protein_coding	0.153827	1645.73	0.0744008	0.316898
chr5	128257909	128659185	FBN2	ENSG00000138829.14	-	protein_coding	0.117956	12618.1	0.0743412	0.316898
chr15	45402336	45421415	SPATA5L1	ENSG00000171763.20	+	protein_coding	0.230317	628.97	0.0743716	0.316898
chr19	10718055	10833488	DNM2	ENSG00000079805.19	+	protein_coding	-0.153598	1668.01	0.0745481	0.317354
chr5	175477062	175529742	SFXN1	ENSG00000164466.13	+	protein_coding	-0.15206	2125.19	0.0745983	0.317396
chr7	149262171	149297302	ZNF783	ENSG00000204946.10	+	protein_coding	-0.178623	1183.79	0.0746603	0.317488
[truncated: 15,359 more rows]

## Sheet: H3K27ac_TACL-ON_vs_Cherry
chrom	start	end	peak_id	peak_type	tacl_domain	log2FoldChange	baseMean	pvalue	padj
[truncated: 50,535 more rows]

[truncated: 5 more sheets: H3K27ac_TACL-OFF_vs_TACL-ON, H3K4me3_TACL-ON_vs_Cherry, H3K4me3_TACL-OFF_vs_TACL-ON, ATACseq_TACL-ON_vs_Cherry, ATACseq_TACL-OFF_vs_TACL-ON]
