# Supplementary material for: Characterization of induced cohesin loop extrusion trajectories in living cells
Source: Nat Genet. 2025 Oct 16;57(11):2785–97. doi: 10.1038/s41588-025-02358-0 (PMC12597828; doi:10.1038/s41588-025-02358-0)
Supplement: Supplementary file 5 — 1_PB-empty_TetO.gb. 2_Lenti-TetR-mcherry.gb. 3_Lenti-TetR-Mau2-puro.gb. 4_Cas9-2A-BFP.gb. 5_Rad21-AID-GFP-Blast.gb. 6_CTCF-AID-GFP.gb. 7_PDS5A-AID-GFP.gb. 8_STAG2-AID-GFP.gb. 9_WAPL-AID-GFP.gb. [file 41588_2025_2358_MOESM5_ESM.zip]

Archive with 19 entries (18 files):
- GB/
- GB/1_PB-empty_TetO.gb
- __MACOSX/GB/._1_PB-empty_TetO.gb
- GB/4_Cas9-2A-BFP.gb
- __MACOSX/GB/._4_Cas9-2A-BFP.gb
- GB/8_STAG2-AID-GFP.gb
- __MACOSX/GB/._8_STAG2-AID-GFP.gb
- GB/9_WAPL-AID-GFP.gb
- __MACOSX/GB/._9_WAPL-AID-GFP.gb
- GB/3_Lenti-TetR-Mau2-puro.gb
- __MACOSX/GB/._3_Lenti-TetR-Mau2-puro.gb
- GB/2_Lenti-TetR-mcherry.gb
- __MACOSX/GB/._2_Lenti-TetR-mcherry.gb
- GB/6_CTCF-AID-GFP.gb
- __MACOSX/GB/._6_CTCF-AID-GFP.gb
- GB/5_Rad21-AID-GFP-Blast.gb
- __MACOSX/GB/._5_Rad21-AID-GFP-Blast.gb
- GB/7_PDS5A-AID-GFP.gb
- __MACOSX/GB/._7_PDS5A-AID-GFP.gb
