# Supplementary material for: Characterization of induced cohesin loop extrusion trajectories in living cells
Source: Nat Genet. 2025 Oct 16;57(11):2785–97. doi: 10.1038/s41588-025-02358-0 (PMC12597828; doi:10.1038/s41588-025-02358-0)
Supplement: Supplementary file 5 — 1_PB-empty_TetO.gb. 2_Lenti-TetR-mcherry.gb. 3_Lenti-TetR-Mau2-puro.gb. 4_Cas9-2A-BFP.gb. 5_Rad21-AID-GFP-Blast.gb. 6_CTCF-AID-GFP.gb. 7_PDS5A-AID-GFP.gb. 8_STAG2-AID-GFP.gb. 9_WAPL-AID-GFP.gb. [file 41588_2025_2358_MOESM5_ESM.zip › GB/1_PB-empty_TetO.gb]

LOCUS       PB_empty_TetO           5253 bp    DNA        circular     31-MAR-2025
DEFINITION  .
ACCESSION   
VERSION     
SOURCE      .
  ORGANISM  .
COMMENT     UUID: 39917111-995f-4148-8f2b-16b88a8cd78e
COMMENT     Type: Natural
COMMENT     SequenceClass: UNA
COMMENT     TransformedInto: unspecified
COMMENT     ApEinfo:methylated:1
FEATURES             Location/Qualifiers
     misc_feature    32..50
                     /locus_tag="TetO"
                     /label="TetO"
                     /ApEinfo_label="TetO"
                     /ApEinfo_fwdcolor="#008080"
                     /ApEinfo_revcolor="#008080"
                     /ApEinfo_graphicformat="arrow_data {{0 .5 .1 .5 .1 -.5 0
                     -.5} {0 .5 .1 .5 .1 -.5 0 -.5} 0} width 5 offset 0"
     misc_feature    1..1032
                     /label="TetO"
                     /locus_tag="TetO(1)"
                     /label="TetO(1)"
                     /ApEinfo_label="TetO"
                     /ApEinfo_fwdcolor="#a6acb3"
                     /ApEinfo_revcolor="#a6acb3"
                     /ApEinfo_graphicformat="arrow_data {{0 .5 .1 .5 .1 -.5 0
                     -.5} {0 .5 .1 .5 .1 -.5 0 -.5} 0} width 5 offset 0"
     misc_feature    1033..1342
                     /label="3'ITR"
                     /locus_tag="3'ITR"
                     /label="3'ITR"
                     /ApEinfo_label="3'ITR"
                     /ApEinfo_fwdcolor="#a6acb3"
                     /ApEinfo_revcolor="#a6acb3"
                     /ApEinfo_graphicformat="arrow_data {{0 .5 .1 .5 .1 -.5 0
                     -.5} {0 .5 .1 .5 .1 -.5 0 -.5} 0} width 5 offset 0"
     primer_bind     complement(1091..1110)
                     /label="Seq_3'ITR_R"
                     /locus_tag="Seq_3'ITR_R"
                     /label="Seq_3'ITR_R"
                     /ApEinfo_label="Seq_3'ITR_R"
                     /ApEinfo_fwdcolor="#a020f0"
                     /ApEinfo_revcolor="#a020f0"
                     /ApEinfo_graphicformat="arrow_data {{0 0.5 0 1 2 0 0 -1 0
                     -0.5} {0 .5 .1 .5 .1 -.5 0 -.5} 0} width 5 offset 0"
     primer_bind     complement(1124..1146)
                     /label="365"
                     /locus_tag="365"
                     /label="365"
                     /ApEinfo_label="365"
                     /ApEinfo_fwdcolor="#a020f0"
                     /ApEinfo_revcolor="#a020f0"
                     /ApEinfo_graphicformat="arrow_data {{0 0.5 0 1 2 0 0 -1 0
                     -0.5} {0 .5 .1 .5 .1 -.5 0 -.5} 0} width 5 offset 0"
     misc_feature    1343..1348
                     /label="KpnI"
                     /locus_tag="KpnI"
                     /label="KpnI"
                     /ApEinfo_label="KpnI"
                     /ApEinfo_fwdcolor="#a6acb3"
                     /ApEinfo_revcolor="#a6acb3"
                     /ApEinfo_graphicformat="arrow_data {{0 .5 .1 .5 .1 -.5 0
                     -.5} {0 .5 .1 .5 .1 -.5 0 -.5} 0} width 5 offset 0"
     misc_feature    1466..1471
                     /label="PvuII"
                     /locus_tag="PvuII"
                     /label="PvuII"
                     /ApEinfo_label="PvuII"
                     /ApEinfo_fwdcolor="#a6acb3"
                     /ApEinfo_revcolor="#a6acb3"
                     /ApEinfo_graphicformat="arrow_data {{0 .5 .1 .5 .1 -.5 0
                     -.5} {0 .5 .1 .5 .1 -.5 0 -.5} 0} width 5 offset 0"
     misc_feature    complement(1539..1995)
                     /label="Misc feature"
                     /locus_tag="Misc feature"
                     /label="Misc feature"
                     /ApEinfo_label="Misc feature"
                     /ApEinfo_fwdcolor="#a6acb3"
                     /ApEinfo_revcolor="#a6acb3"
                     /ApEinfo_graphicformat="arrow_data {{0 0.5 0 1 2 0 0 -1 0
                     -0.5} {0 .5 .1 .5 .1 -.5 0 -.5} 0} width 5 offset 0"
     primer_bind     complement(1670..1689)
                     /label="PB-R3"
                     /locus_tag="PB-R3"
                     /label="PB-R3"
                     /ApEinfo_label="PB-R3"
                     /ApEinfo_fwdcolor="#a020f0"
                     /ApEinfo_revcolor="#a020f0"
                     /ApEinfo_graphicformat="arrow_data {{0 0.5 0 1 2 0 0 -1 0
                     -0.5} {0 .5 .1 .5 .1 -.5 0 -.5} 0} width 5 offset 0"
     misc_feature    complement(1768..1776)
                     /label="DraIII"
                     /locus_tag="DraIII"
                     /label="DraIII"
                     /ApEinfo_label="DraIII"
                     /ApEinfo_fwdcolor="#a6acb3"
                     /ApEinfo_revcolor="#a6acb3"
                     /ApEinfo_graphicformat="arrow_data {{0 0.5 0 1 2 0 0 -1 0
                     -0.5} {0 .5 .1 .5 .1 -.5 0 -.5} 0} width 5 offset 0"
     primer_bind     complement(1984..2004)
                     /label="PB-F1"
                     /locus_tag="PB-F1"
                     /label="PB-F1"
                     /ApEinfo_label="PB-F1"
                     /ApEinfo_fwdcolor="#a020f0"
                     /ApEinfo_revcolor="#a020f0"
                     /ApEinfo_graphicformat="arrow_data {{0 0.5 0 1 2 0 0 -1 0
                     -0.5} {0 .5 .1 .5 .1 -.5 0 -.5} 0} width 5 offset 0"
     misc_feature    2065..2070
                     /label="BsuI"
                     /locus_tag="BsuI"
                     /label="BsuI"
                     /ApEinfo_label="BsuI"
                     /ApEinfo_fwdcolor="#a6acb3"
                     /ApEinfo_revcolor="#a6acb3"
                     /ApEinfo_graphicformat="arrow_data {{0 .5 .1 .5 .1 -.5 0
                     -.5} {0 .5 .1 .5 .1 -.5 0 -.5} 0} width 5 offset 0"
     misc_feature    2126..2986
                     /label="Amp"
                     /locus_tag="Amp"
                     /label="Amp"
                     /ApEinfo_label="Amp"
                     /ApEinfo_fwdcolor="#a6acb3"
                     /ApEinfo_revcolor="#a6acb3"
                     /ApEinfo_graphicformat="arrow_data {{0 .5 .1 .5 .1 -.5 0
                     -.5} {0 .5 .1 .5 .1 -.5 0 -.5} 0} width 5 offset 0"
     primer_bind     2355..2375
                     /label="Amp-F1"
                     /locus_tag="Amp-F1"
                     /label="Amp-F1"
                     /ApEinfo_label="Amp-F1"
                     /ApEinfo_fwdcolor="#a020f0"
                     /ApEinfo_revcolor="#a020f0"
                     /ApEinfo_graphicformat="arrow_data {{0 0.5 0 1 2 0 0 -1 0
                     -0.5} {0 .5 .1 .5 .1 -.5 0 -.5} 0} width 5 offset 0"
     gene            complement(2987..3927)
                     /label="ColE1 ori"
                     /locus_tag="ColE1 ori"
                     /label="ColE1 ori"
                     /ApEinfo_label="ColE1 ori"
                     /ApEinfo_fwdcolor="#a6acb3"
                     /ApEinfo_revcolor="#a6acb3"
                     /ApEinfo_graphicformat="arrow_data {{0 0.5 0 1 2 0 0 -1 0
                     -0.5} {0 .5 .1 .5 .1 -.5 0 -.5} 0} width 5 offset 0"
     misc_feature    3252..3252
                     /label="C in other plasmid"
                     /locus_tag="C in other plasmid"
                     /label="C in other plasmid"
                     /ApEinfo_label="C in other plasmid"
                     /ApEinfo_fwdcolor="#a6acb3"
                     /ApEinfo_revcolor="#a6acb3"
                     /ApEinfo_graphicformat="arrow_data {{0 .5 .1 .5 .1 -.5 0
                     -.5} {0 .5 .1 .5 .1 -.5 0 -.5} 0} width 5 offset 0"
     misc_feature    3592..3597
                     /label="BsuI"
                     /locus_tag="BsuI(1)"
                     /label="BsuI(1)"
                     /ApEinfo_label="BsuI"
                     /ApEinfo_fwdcolor="#a6acb3"
                     /ApEinfo_revcolor="#a6acb3"
                     /ApEinfo_graphicformat="arrow_data {{0 .5 .1 .5 .1 -.5 0
                     -.5} {0 .5 .1 .5 .1 -.5 0 -.5} 0} width 5 offset 0"
     misc_feature    3979..3984
                     /label="PvuII"
                     /locus_tag="PvuII(1)"
                     /label="PvuII(1)"
                     /ApEinfo_label="PvuII"
                     /ApEinfo_fwdcolor="#a6acb3"
                     /ApEinfo_revcolor="#a6acb3"
                     /ApEinfo_graphicformat="arrow_data {{0 .5 .1 .5 .1 -.5 0
                     -.5} {0 .5 .1 .5 .1 -.5 0 -.5} 0} width 5 offset 0"
     primer_bind     4113..4132
                     /label="PB-R2"
                     /locus_tag="PB-R2"
                     /label="PB-R2"
                     /ApEinfo_label="PB-R2"
                     /ApEinfo_fwdcolor="#a020f0"
                     /ApEinfo_revcolor="#a020f0"
                     /ApEinfo_graphicformat="arrow_data {{0 0.5 0 1 2 0 0 -1 0
                     -0.5} {0 .5 .1 .5 .1 -.5 0 -.5} 0} width 5 offset 0"
     primer_bind     4179..4198
                     /label="gibson 3"
                     /locus_tag="gibson 3"
                     /label="gibson 3"
                     /ApEinfo_label="gibson 3"
                     /ApEinfo_fwdcolor="#a020f0"
                     /ApEinfo_revcolor="#a020f0"
                     /ApEinfo_graphicformat="arrow_data {{0 0.5 0 1 2 0 0 -1 0
                     -0.5} {0 .5 .1 .5 .1 -.5 0 -.5} 0} width 5 offset 0"
     misc_feature    4206..4440
                     /label="5'ITR"
                     /locus_tag="5'ITR"
                     /label="5'ITR"
                     /ApEinfo_label="5'ITR"
                     /ApEinfo_fwdcolor="#a6acb3"
                     /ApEinfo_revcolor="#a6acb3"
                     /ApEinfo_graphicformat="arrow_data {{0 .5 .1 .5 .1 -.5 0
                     -.5} {0 .5 .1 .5 .1 -.5 0 -.5} 0} width 5 offset 0"
     misc_feature    4441..5253
                     /label="TetO"
                     /locus_tag="TetO(2)"
                     /label="TetO(2)"
                     /ApEinfo_label="TetO"
                     /ApEinfo_fwdcolor="#a6acb3"
                     /ApEinfo_revcolor="#a6acb3"
                     /ApEinfo_graphicformat="arrow_data {{0 .5 .1 .5 .1 -.5 0
                     -.5} {0 .5 .1 .5 .1 -.5 0 -.5} 0} width 5 offset 0"
ORIGIN
        1 GATAGAGAAA AGTGAAAGTC GAGTTTACCA CTCCCTATCA GTGATAGAGA AAAGTGAAAG
       61 TCGAGTTTAC CACTCCCTAT CAGTGATAGA GAAAAGTGAA AGTCGAGTTT ACCACTCCCT
      121 ATCAGTGATA GAGAAAAGTG AAAGTCGAGT TTACCACTCC CTATCAGTGA TAGAGAAAAG
      181 TGAAAGTCGA GTTTACCACT CCCTATCAGT GATAGAGAAA AGTGAAAGTC GGGCTCGGTT
      241 CCCGGGTCGA GATCCGTATC ACGAGGCCCT TTCGTCTTCA CTCGAGTTTA CCACTCCCTA
      301 TCAGTGATAG AGAAAAGTGA AAGTCGAGTT TACCACTCCC TATCAGTGAT AGAGAAAAGT
      361 GAAAGTCGAG TTTACCACTC CCTATCAGTG ATAGAGAAAA GTGAAAGTCG AGTTTACCAC
      421 TCCCTATCAG TGATAGAGAA AAGTGAAAGT CGAGTTTACC ACTCCCTATC AGTGATAGAG
      481 AAAAGTGAAA GTCGAGTTTA CCACTCCCTA TCAGTGATAG AGAAAAGTGA AAGTCGAGTT
      541 TACCACTCCC TATCAGTGAT AGAGAAAAGT GAAAGTCGGG CTCGGTTCCC GGGTCGAGAT
      601 CCGTATCACG AGGCCCTTTC GTCTTCACTC GAGTTTACCA CTCCCTATCA GTGATAGAGA
      661 AAAGTGAAAG TCGAGTTTAC CACTCCCTAT CAGTGATAGA GAAAAGTGAA AGTCGAGTTT
      721 ACCACTCCCT ATCAGTGATA GAGAAAAGTG AAAGTCGAGT TTACCACTCC CTATCAGTGA
      781 TAGAGAAAAG TGAAAGTCGA GTTTACCACT CCCTATCAGT GATAGAGAAA AGTGAAAGTC
      841 GAGTTTACCA CTCCCTATCA GTGATAGAGA AAAGTGAAAG TCGAGTTTAC CACTCCCTAT
      901 CAGTGATAGA GAAAAGTGAA AGTCGGGCTC GGTTCCCGGG TCGAGATCCC GAAGAAGTAC
      961 GTAGAGAGGA AAAGGCGATC GCAGAAGGAG AAAGGCTCTT CAAGGGATGG AGAAGATCTC
     1021 TCGAGAATTC CCATCTATAA CAAGAAAATA TATATATAAT AAGTTATCAC GTAAGTAGAA
     1081 CATGAAATAA CAATATAATT ATCGTATGAG TTAAATCTTA AAAGTCACGT AAAAGATAAT
     1141 CATGCGTCAT TTTGACTCAC GCGGTCGTTA TAGTTCAAAA TCAGTGACAC TTACCGCATT
     1201 GACAAGCACG CCTCACGGGA GCTCCAAGCG GCGACTGAGA TGTCCTAAAT GCACAGCGAC
     1261 GGATTCGCGC TATTTAGAAA GAGAGAGCAA TATTTCAAGA ATGCATGCGT CAATTTTACG
     1321 CAGACTATCT TTCTAGGGTT AAGGTACCCA ATTCGCCCTA TAGTGAGTCG TATTACAATT
     1381 CACTGGCCGT CGTTTTACAA CGTCGTGACT GGGAAAACCC TGGCGTTACC CAACTTAATC
     1441 GCCTTGCAGC ACATCCCCCT TTCGCCAGCT GGCGTAATAG CGAAGAGGCC CGCACCGATC
     1501 GCCCTTCCCA ACAGTTGCGC AGCCTGAATG GCGAATGGGA CGCGCCCTGT AGCGGCGCAT
     1561 TAAGCGCGGC GGGTGTGGTG GTTACGCGCA GCGTGACCGC TACACTTGCC AGCGCCCTAG
     1621 CGCCCGCTCC TTTCGCTTTC TTCCCTTCCT TTCTCGCCAC GTTCGCCGGC TTTCCCCGTC
     1681 AAGCTCTAAA TCGGGGGCTC CCTTTAGGGT TCCGATTTAG TGCTTTACGG CACCTCGACC
     1741 CCAAAAAACT TGATTAGGGT GATGGTTCAC GTAGTGGGCC ATCGCCCTGA TAGACGGTTT
     1801 TTCGCCCTTT GACGTTGGAG TCCACGTTCT TTAATAGTGG ACTCTTGTTC CAAACTGGAA
     1861 CAACACTCAA CCCTATCTCG GTCTATTCTT TTGATTTATA AGGGATTTTG CCGATTTCGG
     1921 CCTATTGGTT AAAAAATGAG CTGATTTAAC AAAAATTTAA CGCGAATTTT AACAAAATAT
     1981 TAACGCTTAC AATTTAGGTG GCACTTTTCG GGGAAATGTG CGCGGAACCC CTATTTGTTT
     2041 ATTTTTCTAA ATACATTCAA ATATGTATCC GCTCATGAGA CAATAACCCT GATAAATGCT
     2101 TCAATAATAT TGAAAAAGGA AGAGTATGAG TATTCAACAT TTCCGTGTCG CCCTTATTCC
     2161 CTTTTTTGCG GCATTTTGCC TTCCTGTTTT TGCTCACCCA GAAACGCTGG TGAAAGTAAA
     2221 AGATGCTGAA GATCAGTTGG GTGCACGAGT GGGTTACATC GAACTGGATC TCAACAGCGG
     2281 TAAGATCCTT GAGAGTTTTC GCCCCGAAGA ACGTTTTCCA ATGATGAGCA CTTTTAAAGT
     2341 TCTGCTATGT GGCGCGGTAT TATCCCGTAT TGACGCCGGG CAAGAGCAAC TCGGTCGCCG
     2401 CATACACTAT TCTCAGAATG ACTTGGTTGA GTACTCACCA GTCACAGAAA AGCATCTTAC
     2461 GGATGGCATG ACAGTAAGAG AATTATGCAG TGCTGCCATA ACCATGAGTG ATAACACTGC
     2521 GGCCAACTTA CTTCTGACAA CGATCGGAGG ACCGAAGGAG CTAACCGCTT TTTTGCACAA
     2581 CATGGGGGAT CATGTAACTC GCCTTGATCG TTGGGAACCG GAGCTGAATG AAGCCATACC
     2641 AAACGACGAG CGTGACACCA CGATGCCTGT AGCAATGGCA ACAACGTTGC GCAAACTATT
     2701 AACTGGCGAA CTACTTACTC TAGCTTCCCG GCAACAATTA ATAGACTGGA TGGAGGCGGA
     2761 TAAAGTTGCA GGACCACTTC TGCGCTCGGC CCTTCCGGCT GGCTGGTTTA TTGCTGATAA
     2821 ATCTGGAGCC GGTGAGCGTG GGTCTCGCGG TATCATTGCA GCACTGGGGC CAGATGGTAA
     2881 GCCCTCCCGT ATCGTAGTTA TCTACACGAC GGGGAGTCAG GCAACTATGG ATGAACGAAA
     2941 TAGACAGATC GCTGAGATAG GTGCCTCACT GATTAAGCAT TGGTAACTGT CAGACCAAGT
     3001 TTACTCATAT ATACTTTAGA TTGATTTAAA ACTTCATTTT TAATTTAAAA GGATCTAGGT
     3061 GAAGATCCTT TTTGATAATC TCATGACCAA AATCCCTTAA CGTGAGTTTT CGTTCCACTG
     3121 AGCGTCAGAC CCCGTAGAAA AGATCAAAGG ATCTTCTTGA GATCCTTTTT TTCTGCGCGT
     3181 AATCTGCTGC TTGCAAACAA AAAAACCACC GCTACCAGCG GTGGTTTGTT TGCCGGATCA
     3241 AGAGCTACCA AtTCTTTTTC CGAAGGTAAC TGGCTTCAGC AGAGCGCAGA TACCAAATAC
     3301 TGTTCTTCTA GTGTAGCCGT AGTTAGGCCA CCACTTCAAG AACTCTGTAG CACCGCCTAC
     3361 ATACCTCGCT CTGCTAATCC TGTTACCAGT GGCTGCTGCC AGTGGCGATA AGTCGTGTCT
     3421 TACCGGGTTG GACTCAAGAC GATAGTTACC GGATAAGGCG CAGCGGTCGG GCTGAACGGG
     3481 GGGTTCGTGC ACACAGCCCA GCTTGGAGCG AACGACCTAC ACCGAACTGA GATACCTACA
     3541 GCGTGAGCTA TGAGAAAGCG CCACGCTTCC CGAAGGGAGA AAGGCGGACA GGTATCCGGT
     3601 AAGCGGCAGG GTCGGAACAG GAGAGCGCAC GAGGGAGCTT CCAGGGGGAA ACGCCTGGTA
     3661 TCTTTATAGT CCTGTCGGGT TTCGCCACCT CTGACTTGAG CGTCGATTTT TGTGATGCTC
     3721 GTCAGGGGGG CGGAGCCTAT GGAAAAACGC CAGCAACGCG GCCTTTTTAC GGTTCCTGGC
     3781 CTTTTGCTGG CCTTTTGCTC ACATGTTCTT TCCTGCGTTA TCCCCTGATT CTGTGGATAA
     3841 CCGTATTACC GCCTTTGAGT GAGCTGATAC CGCTCGCCGC AGCCGAACGA CCGAGCGCAG
     3901 CGAGTCAGTG AGCGAGGAAG CGGAAGAGCG CCCAATACGC AAACCGCCTC TCCCCGCGCG
     3961 TTGGCCGATT CATTAATGCA GCTGGCACGA CAGGTTTCCC GACTGGAAAG CGGGCAGTGA
     4021 GCGCAACGCA ATTAATGTGA GTTAGCTCAC TCATTAGGCA CCCCAGGCTT TACACTTTAT
     4081 GCTTCCGGCT CGTATGTTGT GTGGAATTGT GAGCGGATAA CAATTTCACA CAGGAAACAG
     4141 CTATGACCAT GATTACGCCA AGCTCGAAAT TAACCCTCAC TAAAGGGAAC AAAAGCTGGA
     4201 GCTCTTTAAC CCTAGAAAGA TAATCATATT GTGACGTACG TTAAAGATAA TCATGCGTAA
     4261 AATTGACGCA TGTGTTTTAT CGGTCTGTAT ATCGAGGTTT ATTTATTAAT TTGAATAGAT
     4321 ATTAAGTTTT ATTATATTTA CACTTACATA CTAATAATAA ATTCAACAAA CAATTTATTT
     4381 ATGTTTATTT ATTTATTAAA AAAAAACAAA AACTCAAAAT TTCTTCTATA AAGTAACAAA
     4441 GCGGCCGCTC TAGAGGATCC GTATCACGAG GCCCTTTCGT CTTCACTCGA GTTTACCACT
     4501 CCCTATCAGT GATAGAGAAA AGTGAAAGTC GAGTTTACCA CTCCCTATCA GTGATAGAGA
     4561 AAAGTGAAAG TCGAGTTTAC CACTCCCTAT CAGTGATAGA GAAAAGTGAA AGTCGAGTTT
     4621 ACCACTCCCT ATCAGTGATA GAGAAAAGTG AAAGTCGAGT TTACCACTCC CTATCAGTGA
     4681 TAGAGAAAAG TGAAAGTCGA GTTTACCACT CCCTATCAGT GATAGAGAAA AGTGAAAGTC
     4741 GGGCTCGGTT CCCGGGTCGA GATCCGTATC ACGAGGCCCT TTCGTCTTCA CTCGAGTTTA
     4801 CCACTCCCTA TCAGTGATAG AGAAAAGTGA AAGTCGAGTT TACCACTCCC TATCAGTGAT
     4861 AGAGAAAAGT GAAAGTCGAG TTTACCACTC CCTATCAGTG ATAGAGAAAA GTGAAAGTCG
     4921 AGTTTACCAC TCCCTATCAG TGATAGAGAA AAGTGAAAGT CGAGTTTACC ACTCCCTATC
     4981 AGTGATAGAG AAAAGTGAAA GTCGAGTTTA CCACTCCCTA TCAGTGATAG AGAAAAGTGA
     5041 AAGTCGAGTT TACCACTCCC TATCAGTGAT AGAGAAAAGT GAAAGTCGGG CTCGGTTCCC
     5101 GGgTCGAGAT CCGTATCACG AGGCCCTTTC GTCTTCACTC GAGTTTACCA CTCCCTATCA
     5161 GTGATAGAGA AAAGTGAAAG TCGAGTTTAC CACTCCCTAT CAGTGATAGA GAAAAGTGAA
     5221 AGTCGAGTTT ACCACTCCCT ATCAGTGATA GAA  
//
